# Supplementary material for: 2,2-Dimethyl-5-(2,3,4-trimeth­oxy­benzyl­idene)-1,3-dioxane-4,6-dione
Source: Acta Crystallogr Sect E Struct Rep Online. 2011 Jul 6;67(Pt 8):o1937. doi: 10.1107/S1600536811026201 (PMC3212324; doi:10.1107/S1600536811026201)
Supplement: Supplementary file 1 [file e-67-o1937-sup1.cif]

##############################################################################
#                                                                            #
# This CIF contains the data in a paper accepted for publication in          #
# Acta Crystallographica Section E. It conforms to the requirements of       #
# Notes for Authors for Acta Crystallographica Section E, and has been       #
# peer reviewed under the auspices of the IUCr Commission on Journals.       #
#                                                                            #
# Full details of the Crystallographic Information File format               #
# are given in the paper "The Crystallographic Information File (CIF):       #
# a New Standard Archive File for Crystallography" by S. R. Hall, F. H.      #
# Allen and I. D. Brown [Acta Cryst. (1991), A47, 655-685].                  #
#                                                                            #
# The current version of the core CIF dictionary is obtainable from          #
# ftp://ftp.iucr.org/pub/cif_core.dic.                                       #
#                                                                            #
# Software is freely available for graphical display of the structure(s)     #
# in this CIF. For information consult the CIF software page                 #
# http://www.iucr.org/resources/cif/software.                                #
#                                                                            #
# This file may be used for bona fide research purposes within the           #
# scientific community so long as proper attribution is given to the journal # 
# article from which it was obtained.                                        #
#                                                                            #
##############################################################################
data_global
_audit_creation_method     SHELXL-97
_journal_data_validation_number     ?
_journal_date_recd_electronic     2011-06-27
_journal_date_accepted     2011-07-01
_journal_name_full     'Acta Crystallographica, Section E'
_journal_year     2011
_journal_volume     67
_journal_issue      8
_journal_page_first     o1937
_journal_page_last     o1937
_journal_paper_category     QO
_journal_coeditor_code     LH5270
_publ_contact_author_name     ' Wu-lan Zeng'
_publ_contact_author_address
;MicroScale Science Institute
Weifang University
Weifang 261061
P. R. China
;
_publ_contact_author_email     wulanzeng@163.com
_publ_contact_author_fax     '86536 887 7561'
_publ_contact_author_phone     '86536 887 7561'
_publ_section_title
;
2,2-Dimethyl-5-(2,3,4-trimethoxybenzylidene)-1,3-dioxane-4,6-dione
;
loop_
    _publ_author_name
    _publ_author_footnote
    _publ_author_address
    'Zeng, Wu-Lan' .
;
MicroScale Science Institute
Department of Chemistry and Chemical Engineering
Weifang University
Weifang 261061
People's Republic of China
;
data_I
_chemical_name_systematic
;
2,2-Dimethyl-5-(2,3,4-trimethoxybenzylidene)-1,3-dioxane-4,6-dione
;
_chemical_name_common     ?
_chemical_formula_moiety     'C16 H18 O7'
_chemical_formula_sum     'C16 H18 O7'
_chemical_formula_iupac     'C16 H18 O7'
_chemical_formula_weight     322.30
_chemical_melting_point     ?
_symmetry_cell_setting     monoclinic
_symmetry_space_group_name_H-M     'P 21/c'
_symmetry_space_group_name_Hall     '-P 2ybc'
loop_
    _symmetry_equiv_pos_as_xyz
    'x, y, z'
    '-x, y+1/2, -z+1/2'
    '-x, -y, -z'
    'x, -y-1/2, z-1/2'
_cell_length_a     12.722(3)
_cell_length_b     9.2669(19)
_cell_length_c     13.537(3)
_cell_angle_alpha     90.00
_cell_angle_beta     98.83(3)
_cell_angle_gamma     90.00
_cell_volume     1577.0(5)
_cell_formula_units_Z     4
_cell_measurement_reflns_used     3073
_cell_measurement_theta_min     3.00
_cell_measurement_theta_max     27.48
_cell_measurement_temperature     293(2)
_exptl_crystal_description     block
_exptl_crystal_colour     yellow
_exptl_crystal_size_max     0.22
_exptl_crystal_size_mid     0.18
_exptl_crystal_size_min     0.16
_exptl_crystal_density_diffrn     1.358
_exptl_crystal_density_meas     ?
_exptl_crystal_density_method     'not measured'
_exptl_crystal_F_000     680
_exptl_absorpt_coefficient_mu     0.107
_exptl_absorpt_correction_type     none
_exptl_absorpt_process_details     ?
_exptl_absorpt_correction_T_min     ?
_exptl_absorpt_correction_T_max     ?
_exptl_special_details
;
;
_diffrn_ambient_temperature     293(2)
_diffrn_radiation_type     MoK\a
_diffrn_radiation_wavelength     0.71073
_diffrn_radiation_source     'fine-focus sealed tube'
_diffrn_radiation_monochromator     graphite
_diffrn_measurement_device_type     'Bruker SMART CCD'
_diffrn_measurement_method     '\f and \w scans'
_diffrn_detector_area_resol_mean     ?
_diffrn_reflns_number     14870
_diffrn_reflns_av_R_equivalents     0.0334
_diffrn_reflns_av_sigmaI/netI     0.0368
_diffrn_reflns_theta_min     3.00
_diffrn_reflns_theta_max     27.48
_diffrn_reflns_theta_full     27.48
_diffrn_measured_fraction_theta_max     0.999
_diffrn_measured_fraction_theta_full     0.999
_diffrn_reflns_limit_h_min     -16
_diffrn_reflns_limit_h_max     16
_diffrn_reflns_limit_k_min     -12
_diffrn_reflns_limit_k_max     10
_diffrn_reflns_limit_l_min     -17
_diffrn_reflns_limit_l_max     17
_diffrn_reflns_reduction_process     ?
_diffrn_standards_number     ?
_diffrn_standards_interval_count     ?
_diffrn_standards_interval_time     ?
_diffrn_standards_decay_%     ?
_refine_special_details
;
Refinement of <i>F</i>^2^ against ALL reflections. The weighted <i>R</i>-factor
<i>wR</i> and goodness of fit <i>S</i> are based on <i>F</i>^2^, conventional
<i>R</i>-factors <i>R</i> are based on <i>F</i>, with <i>F</i> set to zero for
negative <i>F</i>^2^. The threshold expression of <i>F</i>^2^ >
\s(<i>F</i>^2^) is used only for calculating <i>R</i>-factors(gt) <i>etc</i>.
and is not relevant to the choice of reflections for refinement.
<i>R</i>-factors based on <i>F</i>^2^ are statistically about twice as large
as those based on <i>F</i>, and <i>R</i>- factors based on ALL data will be
even larger.
;
_reflns_number_total     3613
_reflns_number_gt     3073
_reflns_threshold_expression     'I>2\s(I)'
_refine_ls_structure_factor_coef     Fsqd
_refine_ls_matrix_type     full
_refine_ls_R_factor_all     0.0504
_refine_ls_R_factor_gt     0.0431
_refine_ls_wR_factor_gt     0.1242
_refine_ls_wR_factor_ref     0.1309
_refine_ls_goodness_of_fit_ref     1.030
_refine_ls_restrained_S_all     1.030
_refine_ls_number_reflns     3613
_refine_ls_number_parameters     208
_refine_ls_number_restraints     0
_refine_ls_hydrogen_treatment     constr
_refine_ls_weighting_scheme     calc
_refine_ls_weighting_details
         'calc w=1/[\s^2^(Fo^2^)+(0.0828P)^2^+0.1973P] where P=(Fo^2^+2Fc^2^)/3'
_atom_sites_solution_hydrogens     geom
_atom_sites_solution_primary     direct
_atom_sites_solution_secondary     difmap
_refine_ls_shift/su_max     0.000
_refine_ls_shift/su_mean     0.000
_refine_diff_density_max     0.327
_refine_diff_density_min     -0.250
_refine_ls_extinction_method     none
_refine_ls_extinction_coef     ?
loop_
    _atom_type_symbol
    _atom_type_description
    _atom_type_scat_dispersion_real
    _atom_type_scat_dispersion_imag
    _atom_type_scat_source
    'C' 'C' 0.0033 0.0016
                         'International Tables Vol C Tables 4.2.6.8 and 6.1.1.4'
    'H' 'H' 0.0000 0.0000
                         'International Tables Vol C Tables 4.2.6.8 and 6.1.1.4'
    'O' 'O' 0.0106 0.0060
                         'International Tables Vol C Tables 4.2.6.8 and 6.1.1.4'
_computing_data_collection     'SMART (Bruker, 1997)'
_computing_cell_refinement     'SAINT (Bruker, 1997)'
_computing_data_reduction     'SAINT (Bruker, 1997)'
_computing_structure_solution     'SHELXS97 (Sheldrick, 2008)'
_computing_structure_refinement     'SHELXL97 (Sheldrick, 2008)'
_computing_molecular_graphics     'SHELXTL (Sheldrick, 2008)'
_computing_publication_material     'SHELXTL (Sheldrick, 2008)'
loop_
    _atom_site_type_symbol
    _atom_site_label
    _atom_site_fract_x
    _atom_site_fract_y
    _atom_site_fract_z
    _atom_site_U_iso_or_equiv
    _atom_site_adp_type
    _atom_site_calc_flag
    _atom_site_refinement_flags
    _atom_site_occupancy
    _atom_site_symmetry_multiplicity
    _atom_site_disorder_assembly
    _atom_site_disorder_group
    O O2 0.52394(8) 0.12332(10) 0.25642(7) 0.0477(2) Uani d . 1 1 . .
    O O3 0.30226(7) 0.11922(11) 0.24083(6) 0.0475(2) Uani d . 1 1 . .
    O O7 0.01954(7) 0.41504(10) -0.11404(7) 0.0455(2) Uani d . 1 1 . .
    O O5 -0.04628(7) 0.11016(11) 0.07142(6) 0.0470(2) Uani d . 1 1 . .
    O O6 -0.09078(7) 0.23104(10) -0.06837(6) 0.0423(2) Uani d . 1 1 . .
    O O4 0.17489(8) 0.46436(11) -0.02499(9) 0.0549(3) Uani d . 1 1 . .
    O O1 0.61501(7) 0.18353(12) 0.09474(8) 0.0535(3) Uani d . 1 1 . .
    C C14 0.10299(10) 0.38024(13) -0.04308(9) 0.0390(3) Uani d . 1 1 . .
    C C9 0.35150(10) 0.14559(12) 0.15946(9) 0.0373(3) Uani d . 1 1 . .
    C C13 0.09149(9) 0.24390(13) 0.01095(8) 0.0361(3) Uani d . 1 1 . .
    C C12 -0.01832(9) 0.18810(13) 0.00905(8) 0.0361(3) Uani d . 1 1 . .
    C C8 0.46155(10) 0.14555(13) 0.16543(9) 0.0387(3) Uani d . 1 1 . .
    C C4 0.28552(10) 0.18482(13) 0.07028(9) 0.0390(3) Uani d . 1 1 . .
    C C7 0.50721(10) 0.18263(13) 0.08077(10) 0.0413(3) Uani d . 1 1 . .
    C C6 0.44249(11) 0.21837(16) -0.00816(10) 0.0467(3) Uani d . 1 1 . .
    H H6A 0.4726 0.2408 -0.0647 0.056 Uiso calc R 1 1 . .
    C C5 0.33352(11) 0.22040(15) -0.01229(10) 0.0455(3) Uani d . 1 1 . .
    H H5A 0.2910 0.2462 -0.0718 0.055 Uiso calc R 1 1 . .
    C C10 0.17081(10) 0.17055(14) 0.06602(9) 0.0395(3) Uani d . 1 1 . .
    H H10A 0.1493 0.1002 0.1076 0.047 Uiso calc R 1 1 . .
    C C11 -0.05435(10) 0.30305(14) -0.15114(9) 0.0414(3) Uani d . 1 1 . .
    C C15 -0.15002(13) 0.37887(18) -0.20694(12) 0.0561(4) Uani d . 1 1 . .
    H H15A -0.1781 0.4445 -0.1628 0.084 Uiso calc R 1 1 . .
    H H15B -0.2033 0.3090 -0.2316 0.084 Uiso calc R 1 1 . .
    H H15C -0.1296 0.4315 -0.2621 0.084 Uiso calc R 1 1 . .
    C C3 0.32531(14) -0.01527(18) 0.29164(13) 0.0626(4) Uani d . 1 1 . .
    H H3A 0.2861 -0.0216 0.3467 0.094 Uiso calc R 1 1 . .
    H H3B 0.4001 -0.0210 0.3162 0.094 Uiso calc R 1 1 . .
    H H3C 0.3052 -0.0934 0.2461 0.094 Uiso calc R 1 1 . .
    C C2 0.58511(12) -0.00798(17) 0.26325(14) 0.0616(4) Uani d . 1 1 . .
    H H2A 0.6262 -0.0156 0.3287 0.092 Uiso calc R 1 1 . .
    H H2B 0.6320 -0.0068 0.2141 0.092 Uiso calc R 1 1 . .
    H H2C 0.5379 -0.0891 0.2515 0.092 Uiso calc R 1 1 . .
    C C16 -0.00279(14) 0.19646(17) -0.21299(10) 0.0563(4) Uani d . 1 1 . .
    H H16A 0.0574 0.1530 -0.1724 0.084 Uiso calc R 1 1 . .
    H H16B 0.0203 0.2456 -0.2683 0.084 Uiso calc R 1 1 . .
    H H16C -0.0532 0.1230 -0.2377 0.084 Uiso calc R 1 1 . .
    C C1 0.66751(13) 0.2140(2) 0.01138(14) 0.0695(5) Uani d . 1 1 . .
    H H1A 0.7431 0.2112 0.0321 0.104 Uiso calc R 1 1 . .
    H H1B 0.6471 0.3082 -0.0143 0.104 Uiso calc R 1 1 . .
    H H1C 0.6476 0.1432 -0.0399 0.104 Uiso calc R 1 1 . .
loop_
    _atom_site_aniso_label
    _atom_site_aniso_U_11
    _atom_site_aniso_U_22
    _atom_site_aniso_U_33
    _atom_site_aniso_U_12
    _atom_site_aniso_U_13
    _atom_site_aniso_U_23
    O2 0.0458(5) 0.0472(5) 0.0461(5) -0.0004(4) -0.0054(4) 0.0007(4)
    O3 0.0486(5) 0.0564(6) 0.0394(5) 0.0052(4) 0.0130(4) 0.0080(4)
    O7 0.0446(5) 0.0398(5) 0.0518(5) 0.0001(4) 0.0062(4) 0.0080(4)
    O5 0.0473(5) 0.0564(5) 0.0399(5) -0.0060(4) 0.0141(4) 0.0081(4)
    O6 0.0350(4) 0.0527(5) 0.0392(4) -0.0028(4) 0.0058(3) 0.0051(4)
    O4 0.0456(5) 0.0437(5) 0.0765(7) -0.0090(4) 0.0134(5) -0.0020(5)
    O1 0.0344(5) 0.0634(6) 0.0636(6) -0.0038(4) 0.0109(4) -0.0018(5)
    C14 0.0361(6) 0.0377(6) 0.0455(6) 0.0008(5) 0.0134(5) -0.0020(5)
    C9 0.0402(6) 0.0364(6) 0.0360(6) -0.0007(5) 0.0082(5) -0.0009(4)
    C13 0.0350(6) 0.0407(6) 0.0336(5) -0.0019(4) 0.0082(4) -0.0017(4)
    C12 0.0356(6) 0.0412(6) 0.0329(5) -0.0005(4) 0.0096(4) -0.0022(4)
    C8 0.0385(6) 0.0352(6) 0.0408(6) -0.0010(5) 0.0012(5) -0.0018(4)
    C4 0.0358(6) 0.0426(6) 0.0389(6) 0.0011(5) 0.0072(5) 0.0003(5)
    C7 0.0359(6) 0.0390(6) 0.0499(7) -0.0017(5) 0.0097(5) -0.0046(5)
    C6 0.0438(7) 0.0554(7) 0.0435(7) 0.0023(6) 0.0149(5) 0.0022(6)
    C5 0.0421(7) 0.0567(8) 0.0381(6) 0.0051(6) 0.0072(5) 0.0042(5)
    C10 0.0390(6) 0.0454(6) 0.0349(5) -0.0004(5) 0.0079(5) 0.0008(5)
    C11 0.0442(7) 0.0437(6) 0.0364(6) -0.0003(5) 0.0063(5) 0.0044(5)
    C15 0.0520(8) 0.0605(9) 0.0524(8) 0.0052(6) -0.0034(6) 0.0089(6)
    C3 0.0726(10) 0.0571(9) 0.0623(9) -0.0038(7) 0.0240(8) 0.0149(7)
    C2 0.0482(8) 0.0536(8) 0.0775(10) 0.0039(6) -0.0074(7) 0.0128(7)
    C16 0.0732(10) 0.0582(8) 0.0390(6) 0.0102(7) 0.0131(6) 0.0002(6)
    C1 0.0452(8) 0.0925(13) 0.0762(11) -0.0078(8) 0.0267(8) -0.0085(9)
_geom_special_details
;
All e.s.d.'s (except the e.s.d. in the dihedral angle between two l.s. planes)
are estimated using the full covariance matrix. The cell e.s.d.'s are taken
into account individually in the estimation of e.s.d.'s in distances, angles
and torsion angles; correlations between e.s.d.'s in cell parameters are only
used when they are defined by crystal symmetry. An approximate (isotropic)
treatment of cell e.s.d.'s is used for estimating e.s.d.'s involving l.s.
planes.
;
loop_
    _geom_bond_atom_site_label_1
    _geom_bond_atom_site_label_2
    _geom_bond_site_symmetry_2
    _geom_bond_distance
    _geom_bond_publ_flag
    O2 C8 . 1.3745(15) ?
    O2 C2 . 1.4396(18) ?
    O3 C9 . 1.3702(14) ?
    O3 C3 . 1.4319(18) ?
    O7 C14 . 1.3567(16) ?
    O7 C11 . 1.4379(16) ?
    O5 C12 . 1.2056(14) ?
    O6 C12 . 1.3453(15) ?
    O6 C11 . 1.4406(14) ?
    O4 C14 . 1.1981(15) ?
    O1 C7 . 1.3553(15) ?
    O1 C1 . 1.4251(19) ?
    C14 C13 . 1.4783(17) ?
    C9 C8 . 1.3898(17) ?
    C9 C4 . 1.4082(17) ?
    C13 C10 . 1.3436(17) ?
    C13 C12 . 1.4861(16) ?
    C8 C7 . 1.4048(18) ?
    C4 C5 . 1.3931(17) ?
    C4 C10 . 1.4576(17) ?
    C7 C6 . 1.3901(19) ?
    C6 C5 . 1.3789(19) ?
    C6 H6A . 0.9300 ?
    C5 H5A . 0.9300 ?
    C10 H10A . 0.9300 ?
    C11 C15 . 1.5044(19) ?
    C11 C16 . 1.5085(19) ?
    C15 H15A . 0.9600 ?
    C15 H15B . 0.9600 ?
    C15 H15C . 0.9600 ?
    C3 H3A . 0.9600 ?
    C3 H3B . 0.9600 ?
    C3 H3C . 0.9600 ?
    C2 H2A . 0.9600 ?
    C2 H2B . 0.9600 ?
    C2 H2C . 0.9600 ?
    C16 H16A . 0.9600 ?
    C16 H16B . 0.9600 ?
    C16 H16C . 0.9600 ?
    C1 H1A . 0.9600 ?
    C1 H1B . 0.9600 ?
    C1 H1C . 0.9600 ?
loop_
    _geom_angle_atom_site_label_1
    _geom_angle_atom_site_label_2
    _geom_angle_atom_site_label_3
    _geom_angle_site_symmetry_1
    _geom_angle_site_symmetry_3
    _geom_angle
    _geom_angle_publ_flag
    C8 O2 C2 . . 114.60(11) ?
    C9 O3 C3 . . 117.14(11) ?
    C14 O7 C11 . . 118.31(10) ?
    C12 O6 C11 . . 118.63(9) ?
    C7 O1 C1 . . 118.55(12) ?
    O4 C14 O7 . . 118.68(12) ?
    O4 C14 C13 . . 125.83(12) ?
    O7 C14 C13 . . 115.29(10) ?
    O3 C9 C8 . . 122.28(11) ?
    O3 C9 C4 . . 116.70(11) ?
    C8 C9 C4 . . 120.82(11) ?
    C10 C13 C14 . . 125.73(11) ?
    C10 C13 C12 . . 117.23(11) ?
    C14 C13 C12 . . 116.94(10) ?
    O5 C12 O6 . . 118.84(11) ?
    O5 C12 C13 . . 125.03(11) ?
    O6 C12 C13 . . 116.13(10) ?
    O2 C8 C9 . . 119.34(11) ?
    O2 C8 C7 . . 120.90(11) ?
    C9 C8 C7 . . 119.44(11) ?
    C5 C4 C9 . . 118.16(11) ?
    C5 C4 C10 . . 123.32(12) ?
    C9 C4 C10 . . 118.16(11) ?
    O1 C7 C6 . . 124.85(12) ?
    O1 C7 C8 . . 115.09(12) ?
    C6 C7 C8 . . 120.04(11) ?
    C5 C6 C7 . . 119.77(12) ?
    C5 C6 H6A . . 120.1 ?
    C7 C6 H6A . . 120.1 ?
    C6 C5 C4 . . 121.74(12) ?
    C6 C5 H5A . . 119.1 ?
    C4 C5 H5A . . 119.1 ?
    C13 C10 C4 . . 129.65(11) ?
    C13 C10 H10A . . 115.2 ?
    C4 C10 H10A . . 115.2 ?
    O7 C11 O6 . . 109.50(10) ?
    O7 C11 C15 . . 105.86(11) ?
    O6 C11 C15 . . 105.95(11) ?
    O7 C11 C16 . . 110.48(11) ?
    O6 C11 C16 . . 110.34(11) ?
    C15 C11 C16 . . 114.48(12) ?
    C11 C15 H15A . . 109.5 ?
    C11 C15 H15B . . 109.5 ?
    H15A C15 H15B . . 109.5 ?
    C11 C15 H15C . . 109.5 ?
    H15A C15 H15C . . 109.5 ?
    H15B C15 H15C . . 109.5 ?
    O3 C3 H3A . . 109.5 ?
    O3 C3 H3B . . 109.5 ?
    H3A C3 H3B . . 109.5 ?
    O3 C3 H3C . . 109.5 ?
    H3A C3 H3C . . 109.5 ?
    H3B C3 H3C . . 109.5 ?
    O2 C2 H2A . . 109.5 ?
    O2 C2 H2B . . 109.5 ?
    H2A C2 H2B . . 109.5 ?
    O2 C2 H2C . . 109.5 ?
    H2A C2 H2C . . 109.5 ?
    H2B C2 H2C . . 109.5 ?
    C11 C16 H16A . . 109.5 ?
    C11 C16 H16B . . 109.5 ?
    H16A C16 H16B . . 109.5 ?
    C11 C16 H16C . . 109.5 ?
    H16A C16 H16C . . 109.5 ?
    H16B C16 H16C . . 109.5 ?
    O1 C1 H1A . . 109.5 ?
    O1 C1 H1B . . 109.5 ?
    H1A C1 H1B . . 109.5 ?
    O1 C1 H1C . . 109.5 ?
    H1A C1 H1C . . 109.5 ?
    H1B C1 H1C . . 109.5 ?
loop_
    _geom_hbond_atom_site_label_D
    _geom_hbond_atom_site_label_H
    _geom_hbond_atom_site_label_A
    _geom_hbond_site_symmetry_A
    _geom_hbond_distance_DH
    _geom_hbond_distance_HA
    _geom_hbond_distance_DA
    _geom_hbond_angle_DHA
    C3 H3A O4 4_566 0.96 2.46 3.392(2) 163
    C16 H16B O5 4_565 0.96 2.58 3.397(2) 143
