# Supplementary material for: 2,2-Dimethyl-5-(2,3,4-trimeth­oxy­benzyl­idene)-1,3-dioxane-4,6-dione
Source: Acta Crystallogr Sect E Struct Rep Online. 2011 Jul 6;67(Pt 8):o1937. doi: 10.1107/S1600536811026201 (PMC3212324; doi:10.1107/S1600536811026201)
Supplement: Supplementary file 2 [file e-67-o1937-Isup2.hkl]

# 
# h,k,l, Fc-squared, Fo-squared, sigma(Fo-squared) and status flag 
# 
data_I
_shelx_title ' 1 in P2(1)/c' 
_shelx_refln_list_code          4 
_shelx_F_calc_maximum      150.93 
_exptl_crystal_F_000       680.00 
_reflns_d_resolution_high  0.7700 
 
loop_ 
 _symmetry_equiv_pos_as_xyz 
 'x, y, z' 
 '-x, y+1/2, -z+1/2' 
 '-x, -y, -z' 
 'x, -y-1/2, z-1/2' 
 
_cell_length_a    12.7217 
_cell_length_b     9.2669 
_cell_length_c    13.5374 
_cell_angle_alpha  90.000 
_cell_angle_beta   98.834 
_cell_angle_gamma  90.000 
 
_shelx_F_squared_multiplier     1.000 
 
loop_ 
 _refln_index_h 
 _refln_index_k 
 _refln_index_l 
 _refln_F_squared_calc 
 _refln_F_squared_meas 
 _refln_F_squared_sigma 
 _refln_observed_status 
   2   0   0    12875.78     9818.41    438.87 o 
   3   0   0     5690.53     5244.05    184.82 o 
   4   0   0       86.46       84.40      1.99 o 
   5   0   0     1219.40     1187.17     25.00 o 
   6   0   0     4194.92     4666.05    163.33 o 
   7   0   0        1.81        3.52      1.95 o 
   8   0   0      334.69      258.68      5.54 o 
   9   0   0       35.60       41.45      3.06 o 
  10   0   0      129.09      107.34      3.01 o 
  11   0   0      177.69      181.08      6.70 o 
  12   0   0      119.15      125.79      4.20 o 
  13   0   0       10.78       11.63      1.52 o 
  14   0   0       74.21       89.81      8.03 o 
  15   0   0       45.65       49.82      2.88 o 
  16   0   0       71.34       89.68      5.43 o 
   2   1   0      897.08      929.92     11.88 o 
   3   1   0     2196.42     2366.63     42.94 o 
   4   1   0      310.18      273.30      3.36 o 
   5   1   0      207.61      168.79      2.47 o 
   6   1   0     2696.37     3242.70     69.54 o 
   7   1   0      194.45      242.69      6.11 o 
   8   1   0       12.53       18.73      0.79 o 
   9   1   0      301.40      324.51      5.04 o 
  10   1   0       14.57       15.57      1.31 o 
  11   1   0       40.26       29.88      1.31 o 
  12   1   0      366.74      315.97      6.60 o 
  13   1   0       17.56       12.68      1.16 o 
  14   1   0       44.42       52.70      3.28 o 
  15   1   0        0.12       -0.13      0.75 o 
  16   1   0       11.82        8.81      1.79 o 
   0   2   0    13956.05    13379.51    694.23 o 
   1   2   0      209.08      156.10      2.19 o 
   2   2   0     2658.11     2988.52     59.50 o 
   3   2   0     1175.30     1172.82     17.27 o 
   4   2   0        3.81        1.82      0.45 o 
   5   2   0     1830.98     2099.53     38.88 o 
   6   2   0      143.77      159.95      2.33 o 
   7   2   0      575.23      594.15      8.58 o 
   8   2   0       47.40       35.07      1.05 o 
   9   2   0      112.24      107.08      2.33 o 
  10   2   0       30.16       33.84      1.46 o 
  11   2   0      175.39      163.82      3.39 o 
  12   2   0       15.96       11.97      1.16 o 
  13   2   0       20.23       23.09      1.42 o 
  14   2   0        3.61        2.95      1.05 o 
  15   2   0        0.48        1.35      0.99 o 
  16   2   0        7.20        6.23      1.41 o 
   1   3   0      432.42      392.32      3.65 o 
   2   3   0      103.90       82.69      0.84 o 
   3   3   0       12.10       13.38      0.52 o 
   4   3   0      349.25      304.25      3.82 o 
   5   3   0      113.28       91.26      1.68 o 
   6   3   0      206.84      214.43      3.24 o 
   7   3   0       45.60       33.27      2.26 o 
   8   3   0       13.29       19.12      1.32 o 
   9   3   0       69.60       75.90      2.35 o 
  10   3   0        3.53        2.66      0.76 o 
  11   3   0      108.27      101.67      2.43 o 
  12   3   0       75.35       73.11      2.24 o 
  13   3   0       69.45       66.15      2.36 o 
  14   3   0       41.05       37.73      2.11 o 
  15   3   0        0.40        0.17      1.07 o 
   0   4   0      502.98      533.69     11.66 o 
   1   4   0        0.86        0.94      0.24 o 
   2   4   0      539.66      541.26      6.46 o 
   3   4   0       76.99       79.03      0.94 o 
   4   4   0     1145.13     1145.82     17.68 o 
   5   4   0      109.38      107.14      1.73 o 
   6   4   0      655.60      675.53     10.41 o 
   7   4   0       20.55       16.12      0.92 o 
   8   4   0      151.84      153.64      3.20 o 
   9   4   0      159.76      153.22      3.49 o 
  10   4   0       65.84       65.56      1.80 o 
  11   4   0       14.77       15.88      1.15 o 
  12   4   0      343.16      339.07      7.04 o 
  13   4   0        6.19        5.76      1.17 o 
  14   4   0        1.25        0.70      0.80 o 
  15   4   0        1.32        0.88      0.93 o 
   1   5   0       29.85       29.54      0.74 o 
   2   5   0       98.25      118.21      1.67 o 
   3   5   0      167.63      202.96      2.60 o 
   4   5   0      413.76      440.51      5.08 o 
   5   5   0       97.45       93.51      1.38 o 
   6   5   0      246.38      240.09      3.88 o 
   7   5   0       66.85       62.75      1.60 o 
   8   5   0      155.87      165.47      3.34 o 
   9   5   0       54.81       55.04      1.86 o 
  10   5   0        0.02       -0.19      0.83 o 
  11   5   0        5.49        6.86      0.99 o 
  12   5   0        9.01        8.31      1.03 o 
  13   5   0       15.49       13.33      1.41 o 
  14   5   0        0.12        0.09      0.88 o 
   0   6   0      221.80      229.62      6.73 o 
   1   6   0     1372.22     1380.11     20.19 o 
   2   6   0      115.60      124.19      2.86 o 
   3   6   0       15.77       16.77      0.46 o 
   4   6   0        5.02        4.98      0.47 o 
   5   6   0      182.27      170.50      2.77 o 
   6   6   0      196.56      198.64      3.03 o 
   7   6   0        7.58        6.07      0.72 o 
   8   6   0        4.58        6.91      0.90 o 
   9   6   0      196.92      198.98      4.33 o 
  10   6   0        3.03        2.32      0.91 o 
  11   6   0        6.20        7.01      1.12 o 
  12   6   0        0.04        0.35      0.70 o 
  13   6   0        0.06        0.49      0.77 o 
  14   6   0        1.94        0.78      0.85 o 
   1   7   0        6.21        6.24      0.43 o 
   2   7   0      222.08      209.97      3.80 o 
   3   7   0       57.63       54.72      1.33 o 
   4   7   0      416.34      434.59      6.56 o 
   5   7   0       11.09       13.84      0.80 o 
   6   7   0       18.18       18.82      0.93 o 
   7   7   0       84.86       73.75      2.01 o 
   8   7   0       33.99       36.42      0.93 o 
   9   7   0        0.30        0.42      0.40 o 
  10   7   0      100.09       99.08      2.23 o 
  11   7   0       85.58       77.95      1.89 o 
  12   7   0        1.00        0.71      0.48 o 
  13   7   0        8.26        8.93      1.23 o 
   0   8   0       80.98       67.64      1.91 o 
   1   8   0       41.32       37.71      1.02 o 
   2   8   0        0.96        0.45      0.37 o 
   3   8   0       69.65       69.44      2.02 o 
   4   8   0      234.97      238.48      7.15 o 
   5   8   0      414.10      404.00      6.04 o 
   6   8   0      100.90       99.84      1.98 o 
   7   8   0       24.06       24.47      3.50 o 
   8   8   0       41.28       38.00      1.33 o 
   9   8   0       89.80       85.66      2.08 o 
  10   8   0        5.09        3.55      0.71 o 
  11   8   0        0.65        0.71      0.45 o 
  12   8   0        0.80        1.68      0.93 o 
   1   9   0       50.36       51.33      1.32 o 
   2   9   0        0.00        0.08      0.44 o 
   3   9   0      105.88      108.73      3.40 o 
   4   9   0        0.40       -0.33      0.56 o 
   5   9   0        0.47        1.13      0.59 o 
   6   9   0       25.48       27.00      1.98 o 
   7   9   0        0.94        0.73      0.65 o 
   8   9   0       14.88       15.34      1.57 o 
   9   9   0        0.11        0.06      0.98 o 
  10   9   0        7.06        6.60      1.48 o 
   0  10   0       78.33       84.20      2.85 o 
   1  10   0       24.65       26.20      0.91 o 
   2  10   0       50.51       51.97      1.71 o 
   3  10   0      124.35      131.84      3.24 o 
   4  10   0       62.11       58.11      2.63 o 
   5  10   0        9.69        8.93      1.06 o 
   6  10   0        1.67        1.29      0.78 o 
   7  10   0       40.11       42.89      3.12 o 
   8  10   0        2.15        1.92      1.68 o 
   9  10   0        7.27        4.11      1.53 o 
   1  11   0        2.15        2.07      0.71 o 
   2  11   0        1.43        1.92      0.77 o 
   3  11   0       21.07       18.10      2.17 o 
   4  11   0        5.61        4.81      0.65 o 
   5  11   0        8.98        8.87      1.53 o 
   6  11   0       17.38       18.74      1.89 o 
   0  12   0        8.06        8.88      1.65 o 
   1  12   0        0.53        2.03      0.97 o 
 -16   1   1        1.41        0.89      0.87 o 
 -15   1   1        0.35        0.99      1.15 o 
 -14   1   1      110.59      106.49      2.84 o 
 -13   1   1        1.88        2.53      0.79 o 
 -12   1   1       12.05       10.25      1.28 o 
 -11   1   1        5.28        6.75      0.93 o 
 -10   1   1        0.52        1.21      0.61 o 
  -9   1   1      173.09      155.25      2.56 o 
  -8   1   1        5.57        9.96      0.66 o 
  -7   1   1       26.47       22.54      2.33 o 
  -6   1   1      382.97      310.35      4.16 o 
  -5   1   1      898.45      941.16     13.40 o 
  -4   1   1     4290.50     4485.51    103.78 o 
  -3   1   1      215.81      188.16      2.12 o 
  -2   1   1        0.87        1.33      0.45 o 
  -1   1   1      154.45      125.11      0.91 o 
   1   1   1     4738.89     4966.04    134.47 o 
   2   1   1     1593.57     1653.58     26.54 o 
   3   1   1     5506.09     5860.16    154.83 o 
   4   1   1     1752.80     1779.96     30.79 o 
   5   1   1        9.84        4.14      1.02 o 
   6   1   1        7.73        3.63      0.53 o 
   7   1   1      701.65      641.09      9.35 o 
   8   1   1       24.46       27.72      1.11 o 
   9   1   1        4.20        2.31      0.92 o 
  10   1   1      148.98      145.33      2.86 o 
  11   1   1       64.27       66.98      2.11 o 
  12   1   1      220.30      227.97      5.85 o 
  13   1   1        0.01        0.29      0.71 o 
  14   1   1       20.99       19.73      1.43 o 
  15   1   1        7.76        4.72      1.30 o 
  16   1   1        2.72        2.46      1.18 o 
 -16   2   1        2.69        2.71      1.41 o 
 -15   2   1       10.94        9.42      1.97 o 
 -14   2   1        0.14        0.60      0.79 o 
 -13   2   1      225.35      223.33      4.83 o 
 -12   2   1       34.31       26.29      1.37 o 
 -11   2   1      215.00      189.21      3.58 o 
 -10   2   1       20.33       24.99      1.54 o 
  -9   2   1       81.78       82.31      2.39 o 
  -8   2   1       39.02       39.38      1.14 o 
  -7   2   1       30.94       37.10      0.90 o 
  -6   2   1     4533.43     5272.16    136.08 o 
  -5   2   1       65.89       86.96      1.54 o 
  -4   2   1     1718.44     1808.80     30.72 o 
  -3   2   1      751.90      765.21     10.29 o 
  -2   2   1     2619.15     2926.03     57.38 o 
  -1   2   1      798.99      837.25     18.84 o 
   0   2   1    22779.03    20796.92   1086.78 o 
   1   2   1      664.88      651.04      6.20 o 
   2   2   1       90.15       91.19      1.30 o 
   3   2   1     3003.01     3253.81     68.29 o 
   4   2   1      334.15      283.20      3.80 o 
   5   2   1     1681.62     1782.15     32.15 o 
   6   2   1        7.34        8.25      0.80 o 
   7   2   1       29.00       38.36      1.16 o 
   8   2   1       61.37       69.61      1.73 o 
   9   2   1      380.45      368.93      5.85 o 
  10   2   1      147.29      128.53      2.73 o 
  11   2   1      241.18      241.02      5.71 o 
  12   2   1      143.34      148.28      3.61 o 
  13   2   1       33.77       26.70      1.59 o 
  14   2   1       22.84       22.02      4.40 o 
  15   2   1        0.14        0.51      0.92 o 
 -15   3   1        1.92        1.24      0.81 o 
 -14   3   1        1.57        0.44      0.77 o 
 -13   3   1        0.15        1.32      0.79 o 
 -12   3   1      281.01      259.07      4.79 o 
 -11   3   1       47.28       36.38      1.54 o 
 -10   3   1       30.25       24.05      1.14 o 
  -9   3   1      511.34      536.07      8.20 o 
  -8   3   1       17.57       14.51      0.82 o 
  -7   3   1       25.44       16.94      0.76 o 
  -6   3   1      402.22      426.14      5.83 o 
  -5   3   1       99.27       96.62      1.54 o 
  -4   3   1        0.03        0.59      0.44 o 
  -3   3   1       40.96       48.07      0.94 o 
  -2   3   1      279.70      294.28      2.87 o 
  -1   3   1      266.27      283.73     10.63 o 
   0   3   1    19050.48    19760.87   1021.35 o 
   1   3   1     1148.40     1186.71     26.37 o 
   2   3   1      520.63      558.05      6.08 o 
   3   3   1      355.38      300.83      3.53 o 
   4   3   1        3.80        3.10      0.45 o 
   5   3   1      158.34      180.33      2.99 o 
   6   3   1     1926.78     1985.52     37.50 o 
   7   3   1       62.20       50.94      1.49 o 
   8   3   1       34.14       28.24      1.43 o 
   9   3   1        0.01       -0.03      0.66 o 
  10   3   1        5.05        8.58      1.14 o 
  11   3   1       74.41       69.81      2.89 o 
  12   3   1       22.83       21.81      1.56 o 
  13   3   1        3.44        2.50      0.97 o 
  14   3   1       24.30       25.63      4.68 o 
  15   3   1       31.78       37.05      7.44 o 
 -15   4   1        7.80        8.87      1.27 o 
 -14   4   1        0.35       -0.01      0.70 o 
 -13   4   1       10.39        8.87      1.54 o 
 -12   4   1      119.28      112.15      3.11 o 
 -11   4   1       31.40       31.31      1.63 o 
 -10   4   1        0.95        1.63      0.78 o 
  -9   4   1       73.66       66.70      1.68 o 
  -8   4   1      217.95      198.44      3.39 o 
  -7   4   1     1684.51     1764.91     34.16 o 
  -6   4   1        0.79        1.07      0.47 o 
  -5   4   1      258.80      255.56      3.51 o 
  -4   4   1       56.89       46.09      1.70 o 
  -3   4   1        0.36        1.10      0.20 o 
  -2   4   1     1107.95     1107.68     41.12 o 
  -1   4   1     4730.57     5400.75    142.66 o 
   0   4   1      294.53      326.14      3.67 o 
   1   4   1      332.41      296.30      3.01 o 
   2   4   1       79.61       70.29      0.94 o 
   3   4   1      154.47      171.64      2.06 o 
   4   4   1      425.77      397.47      4.63 o 
   5   4   1        6.33        5.74      0.61 o 
   6   4   1      104.98      125.43      2.53 o 
   7   4   1      153.27      152.42      2.70 o 
   8   4   1       25.86       31.15      1.89 o 
   9   4   1      207.02      201.01      3.72 o 
  10   4   1       60.12       57.23      1.81 o 
  11   4   1      119.50      109.80      3.25 o 
  12   4   1       18.33       20.49      2.06 o 
  13   4   1       26.48       28.57      1.56 o 
  14   4   1        2.01        2.33      0.89 o 
  15   4   1        3.82        3.80      1.25 o 
 -14   5   1        0.88        0.41      0.66 o 
 -13   5   1        4.12        4.71      0.99 o 
 -12   5   1       37.59       32.86      1.94 o 
 -11   5   1       22.76       22.29      1.47 o 
 -10   5   1       96.13       90.96      2.25 o 
  -9   5   1      322.18      312.89      5.35 o 
  -8   5   1       19.52       20.43      1.18 o 
  -7   5   1      189.44      195.39      3.70 o 
  -6   5   1       15.09       15.21      1.30 o 
  -5   5   1      164.61      144.22      1.74 o 
  -4   5   1       60.66       54.12      0.76 o 
  -3   5   1       12.08        8.90      0.36 o 
  -2   5   1      869.66      873.54     14.45 o 
  -1   5   1      179.62      170.28      4.69 o 
   0   5   1     2903.54     3311.44     70.36 o 
   1   5   1        4.00        2.65      0.27 o 
   2   5   1       21.95       29.25      1.15 o 
   3   5   1      362.69      378.86      4.68 o 
   4   5   1       67.48       77.02      1.30 o 
   5   5   1        0.22        1.37      0.37 o 
   6   5   1      380.82      419.45      5.75 o 
   7   5   1        0.27        0.88      0.69 o 
   8   5   1      457.84      427.80      7.54 o 
   9   5   1       28.70       25.53      1.44 o 
  10   5   1      390.67      365.78      6.85 o 
  11   5   1      149.07      142.29      3.46 o 
  12   5   1       54.18       50.81      2.32 o 
  13   5   1        0.06        0.99      0.91 o 
  14   5   1        0.20        0.59      0.78 o 
 -14   6   1        9.49        8.11      1.34 o 
 -13   6   1        9.04        8.59      1.20 o 
 -12   6   1        1.56        1.96      0.80 o 
 -11   6   1        0.14       -0.29      0.58 o 
 -10   6   1       38.07       37.18      1.66 o 
  -9   6   1       30.47       30.60      1.79 o 
  -8   6   1        1.31       -0.01      0.64 o 
  -7   6   1       10.44       11.48      0.52 o 
  -6   6   1       42.46       40.40      0.96 o 
  -5   6   1        4.78        4.32      0.44 o 
  -4   6   1      415.85      428.32      5.87 o 
  -3   6   1       57.49       50.62      2.16 o 
  -2   6   1       75.19       78.37      1.29 o 
  -1   6   1      185.75      168.45      1.87 o 
   0   6   1     1389.21     1448.82     21.30 o 
   1   6   1       35.53       44.02      0.84 o 
   2   6   1       84.76       72.61      1.33 o 
   3   6   1        7.09        5.10      0.57 o 
   4   6   1      116.35      112.97      2.03 o 
   5   6   1      708.01      720.85     10.03 o 
   6   6   1      334.95      334.15      4.74 o 
   7   6   1       58.29       59.60      1.36 o 
   8   6   1        0.55        0.39      0.41 o 
   9   6   1      127.52      127.02      3.30 o 
  10   6   1       36.25       34.06      2.02 o 
  11   6   1       17.01       19.03      1.26 o 
  12   6   1        0.31       -0.12      0.74 o 
  13   6   1       97.83      106.38      3.54 o 
 -13   7   1       10.10       10.38      1.05 o 
 -12   7   1       28.20       26.71      1.67 o 
 -11   7   1        7.55        6.92      0.87 o 
 -10   7   1       30.07       28.28      0.88 o 
  -9   7   1       44.03       43.67      1.28 o 
  -8   7   1       26.25       27.90      0.96 o 
  -7   7   1       27.52       28.60      1.46 o 
  -6   7   1       14.23       12.64      0.66 o 
  -5   7   1       34.23       35.54      0.87 o 
  -4   7   1      301.89      302.76      6.65 o 
  -3   7   1       20.20       21.89      1.06 o 
  -2   7   1       42.22       50.29      1.18 o 
  -1   7   1      123.42      107.50      1.26 o 
   0   7   1      168.53      178.03      2.30 o 
   1   7   1        8.00        8.23      0.54 o 
   2   7   1      119.35      115.74      2.40 o 
   3   7   1        9.34        4.26      1.00 o 
   4   7   1        0.27       -0.67      1.82 o 
   5   7   1      273.55      262.08      4.10 o 
   6   7   1       26.19       28.71      1.17 o 
   7   7   1       44.66       50.80      1.13 o 
   8   7   1       67.51       75.20      1.74 o 
   9   7   1       57.62       63.45      1.89 o 
  10   7   1       14.39       14.24      1.12 o 
  11   7   1        2.22        3.85      0.63 o 
  12   7   1       24.73       22.30      1.15 o 
  13   7   1        9.64       10.08      0.89 o 
 -12   8   1        0.63       -0.87      0.87 o 
 -11   8   1        8.24        8.85      1.13 o 
 -10   8   1        7.94        9.16      1.48 o 
  -9   8   1        3.56        2.69      0.85 o 
  -8   8   1        4.11        3.76      0.58 o 
  -7   8   1       11.09       12.63      0.63 o 
  -6   8   1        1.90        0.97      0.30 o 
  -5   8   1       26.06       24.91      1.27 o 
  -4   8   1      178.65      177.75      3.84 o 
  -3   8   1      126.86      124.86      2.59 o 
  -2   8   1       20.30       21.61      0.90 o 
  -1   8   1       43.16       47.86      1.52 o 
   0   8   1        0.00        0.10      0.27 o 
   1   8   1       42.91       45.67      0.82 o 
   2   8   1        4.82        4.82      0.75 o 
   3   8   1        7.48        6.62      1.43 o 
   4   8   1       45.34       45.45      2.06 o 
   5   8   1       10.02       10.77      0.83 o 
   6   8   1       20.35       23.59      1.06 o 
   7   8   1       18.26       16.74      0.97 o 
   8   8   1        0.79        1.20      0.75 o 
   9   8   1       20.03       22.21      1.40 o 
  10   8   1        0.35        0.55      0.55 o 
  11   8   1       74.41       75.31      1.94 o 
  12   8   1        4.93        4.72      0.88 o 
 -10   9   1        5.18        5.64      1.27 o 
  -9   9   1        0.17       -0.03      0.82 o 
  -8   9   1       81.82       84.55      4.95 o 
  -7   9   1       48.33       46.06      2.44 o 
  -6   9   1       17.89       17.52      1.17 o 
  -5   9   1       10.33       10.36      0.80 o 
  -4   9   1       50.19       49.14      1.30 o 
  -3   9   1        0.35        0.53      0.64 o 
  -2   9   1        0.55        0.48      0.66 o 
  -1   9   1        2.85        2.51      0.60 o 
   0   9   1        0.49        0.50      0.22 o 
   1   9   1        8.33        9.27      0.79 o 
   2   9   1        2.44        3.39      0.58 o 
   3   9   1       73.47       68.23      2.36 o 
   4   9   1       83.52       71.55      7.65 o 
   5   9   1        3.74        3.68      1.08 o 
   6   9   1        5.44        4.00      1.05 o 
   7   9   1        0.88        1.17      0.41 o 
   8   9   1       26.59       25.90      2.48 o 
   9   9   1       70.84       74.52      3.02 o 
  10   9   1       18.06       17.39      1.84 o 
  -9  10   1       27.68       33.54      2.53 o 
  -8  10   1        0.18        0.12      1.24 o 
  -7  10   1        4.92        5.05      1.12 o 
  -6  10   1        0.34       -0.05      0.68 o 
  -5  10   1       40.33       43.88      1.38 o 
  -4  10   1        1.79        1.11      0.75 o 
  -3  10   1       31.89       36.14      1.49 o 
  -2  10   1      100.12      100.82      1.80 o 
  -1  10   1        4.81        4.03      0.47 o 
   0  10   1        0.10        0.80      0.33 o 
   1  10   1       35.07       32.88      2.08 o 
   2  10   1      111.83      101.52      3.66 o 
   3  10   1        5.64        5.24      0.76 o 
   4  10   1        0.00        0.44      0.47 o 
   5  10   1        1.55        1.37      0.58 o 
   6  10   1       16.32       17.18      1.11 o 
   7  10   1        6.31        7.68      1.83 o 
   8  10   1        2.14       -0.04      1.26 o 
  -6  11   1        7.58        7.73      1.51 o 
  -5  11   1        4.17        5.83      1.24 o 
  -4  11   1       10.57        6.14      1.34 o 
  -3  11   1       65.76       58.65      1.45 o 
  -2  11   1        0.13        0.12      0.51 o 
  -1  11   1        1.39        1.08      0.93 o 
   0  11   1        1.82        3.33      0.81 o 
   1  11   1        4.54        4.09      1.14 o 
   2  11   1       29.62       31.95      1.75 o 
   3  11   1        0.00       -0.42      0.75 o 
   4  11   1        5.94        6.47      1.27 o 
   5  11   1        4.82        5.13      1.29 o 
   6  11   1       17.89       19.01      2.55 o 
   0  12   1        0.03       -0.24      0.75 o 
 -16   0   2       39.68       48.42      3.65 o 
 -15   0   2        9.87       13.15      1.85 o 
 -14   0   2       80.31       87.08      4.59 o 
 -13   0   2      307.94      287.97      9.29 o 
 -12   0   2      241.68      202.44      5.12 o 
 -11   0   2       10.37       10.87      1.15 o 
 -10   0   2      155.58      137.18      3.73 o 
  -9   0   2       77.33      100.59      4.66 o 
  -8   0   2      804.90      824.60     17.15 o 
  -7   0   2      616.02      510.50      9.43 o 
  -6   0   2     2719.03     3129.99     91.78 o 
  -5   0   2      131.55      153.70      3.13 o 
  -4   0   2     2800.87     3072.11     85.47 o 
  -3   0   2      186.86      171.36      2.20 o 
  -2   0   2      735.18      714.69     11.03 o 
  -1   0   2    11324.27     3958.27   4337.79 o 
   0   0   2     4182.69     3469.38    837.63 o 
   1   0   2     3314.82     2691.67    619.32 o 
   2   0   2     1057.16      924.89     22.89 o 
   3   0   2       17.53       15.52      1.15 o 
   4   0   2      688.92      673.06     12.59 o 
   5   0   2       48.90       32.67      1.58 o 
   6   0   2      548.80      594.97     11.67 o 
   7   0   2      437.66      429.94      9.28 o 
   8   0   2      102.51      104.66      5.54 o 
   9   0   2      177.41      180.82      8.90 o 
  10   0   2      341.27      345.46      8.83 o 
  11   0   2     1025.86     1023.28     29.23 o 
  12   0   2      107.03      108.83      4.27 o 
  13   0   2        1.35        0.76      1.48 o 
  14   0   2       47.62       51.60      2.95 o 
  15   0   2      173.54      202.74     12.53 o 
 -16   1   2       11.21        7.36      1.89 o 
 -15   1   2        0.06        0.83      0.78 o 
 -14   1   2        0.00        0.16      0.69 o 
 -13   1   2        0.06        0.63      0.81 o 
 -12   1   2      133.16      114.84      3.25 o 
 -11   1   2       43.56       27.70      1.17 o 
 -10   1   2       38.75       35.70      1.12 o 
  -9   1   2      306.56      303.43      4.32 o 
  -8   1   2      194.30      221.30      2.97 o 
  -7   1   2       93.03       92.64      1.26 o 
  -6   1   2     2253.35     2516.70     48.08 o 
  -5   1   2       53.48       40.90      0.74 o 
  -4   1   2     1855.94     2023.00     33.73 o 
  -3   1   2      198.10      193.26      2.44 o 
  -2   1   2     4969.44     5026.67    118.59 o 
  -1   1   2    14323.13    13226.49    425.90 o 
   0   1   2      859.71      866.87     18.67 o 
   1   1   2     5314.66     5505.91    137.77 o 
   2   1   2      225.28      205.93      3.18 o 
   3   1   2       20.11       28.39      0.77 o 
   4   1   2     2118.10     2197.56     40.52 o 
   5   1   2       37.31       31.93      0.89 o 
   6   1   2      135.88      128.13      2.35 o 
   7   1   2        0.01        1.06      0.67 o 
   8   1   2        0.60        0.82      0.61 o 
   9   1   2      391.58      380.77      6.53 o 
  10   1   2      109.69      104.37      3.25 o 
  11   1   2       61.05       58.28      2.34 o 
  12   1   2       18.02       21.43      1.72 o 
  13   1   2        0.09        0.26      1.00 o 
  14   1   2        2.34        1.26      0.92 o 
  15   1   2        0.17        0.78      1.18 o 
 -16   2   2       50.39       59.56      2.19 o 
 -15   2   2        3.28        2.93      0.97 o 
 -14   2   2        8.55        5.99      1.12 o 
 -13   2   2        1.19        1.41      0.96 o 
 -12   2   2      339.12      324.68      6.01 o 
 -11   2   2       20.80       18.48      1.06 o 
 -10   2   2       35.39       30.53      1.02 o 
  -9   2   2      167.92      171.44      2.95 o 
  -8   2   2       71.71       75.72      1.78 o 
  -7   2   2      112.61      105.57      1.57 o 
  -6   2   2      311.98      280.38      3.52 o 
  -5   2   2      792.23      837.55     11.34 o 
  -4   2   2        0.72        0.24      0.24 o 
  -3   2   2     2844.88     3108.45     62.24 o 
  -2   2   2     2482.98     2673.21     50.63 o 
  -1   2   2      823.37      775.20     32.26 o 
   0   2   2    14155.96    14349.52    549.84 o 
   1   2   2     7927.60     8425.23    228.97 o 
   2   2   2     1547.87     1704.33     24.73 o 
   3   2   2      574.85      561.94      7.16 o 
   4   2   2     3977.96     4284.38    102.65 o 
   5   2   2     2554.63     2898.45     60.49 o 
   6   2   2      211.63      234.64      3.65 o 
   7   2   2      326.83      346.69      5.35 o 
   8   2   2       33.64       22.30      1.35 o 
   9   2   2      424.12      389.31      7.87 o 
  10   2   2      103.12       90.50      2.87 o 
  11   2   2        6.34        8.06      1.13 o 
  12   2   2        9.69       10.35      1.17 o 
  13   2   2        8.08        7.20      1.68 o 
  14   2   2        5.08        5.12      1.12 o 
  15   2   2        9.36        9.88      1.58 o 
 -15   3   2        1.84        1.81      1.24 o 
 -14   3   2        1.45        1.35      0.73 o 
 -13   3   2      149.06      148.22      3.65 o 
 -12   3   2        7.39        8.00      1.05 o 
 -11   3   2       34.44       26.40      1.14 o 
 -10   3   2       17.75       14.30      1.06 o 
  -9   3   2       78.06       85.66      1.81 o 
  -8   3   2      116.80      108.51      1.91 o 
  -7   3   2      160.29      128.56      1.88 o 
  -6   3   2      413.59      441.43      5.80 o 
  -5   3   2        0.19        2.41      0.40 o 
  -4   3   2      215.91      229.41      2.68 o 
  -3   3   2        0.68        2.92      0.28 o 
  -2   3   2      996.95      964.53     15.13 o 
  -1   3   2       11.36        8.40      0.41 o 
   0   3   2       21.79       21.16      0.66 o 
   1   3   2        7.17        9.17      0.63 o 
   2   3   2     1648.30     1613.40     31.14 o 
   3   3   2      129.78      100.63      1.21 o 
   4   3   2      885.27      882.26     13.56 o 
   5   3   2     1425.25     1520.01     27.70 o 
   6   3   2      210.30      200.28      3.31 o 
   7   3   2      344.10      364.84      5.85 o 
   8   3   2      345.55      342.93      5.53 o 
   9   3   2       93.03      102.44      2.50 o 
  10   3   2      196.29      209.77      5.16 o 
  11   3   2       15.45       11.05      1.14 o 
  12   3   2        4.20        2.96      0.98 o 
  13   3   2       84.14       82.35      3.50 o 
  14   3   2        0.44        0.16      0.87 o 
  15   3   2       13.37       14.31      3.08 o 
 -15   4   2        0.23       -0.79      0.79 o 
 -14   4   2        3.53        2.64      1.07 o 
 -13   4   2      125.56      121.40      3.49 o 
 -12   4   2       36.20       32.00      1.57 o 
 -11   4   2      288.57      288.53      4.97 o 
 -10   4   2        4.75        4.74      0.82 o 
  -9   4   2        2.35        2.26      0.74 o 
  -8   4   2       28.26       21.08      0.98 o 
  -7   4   2      292.93      288.54      4.53 o 
  -6   4   2     1209.79     1207.70     19.76 o 
  -5   4   2       95.48       91.60      1.43 o 
  -4   4   2      761.64      676.66      9.44 o 
  -3   4   2        3.12        4.21      0.44 o 
  -2   4   2      754.94      868.18     21.94 o 
  -1   4   2     1343.14     1284.76     22.85 o 
   0   4   2     3223.90     3680.03     81.12 o 
   1   4   2       89.02      100.03      1.74 o 
   2   4   2     1434.12     1372.05     19.42 o 
   3   4   2     2103.03     2306.38     39.36 o 
   4   4   2      573.80      659.90      8.94 o 
   5   4   2     3333.18     3656.41     86.73 o 
   6   4   2        9.02        8.23      0.76 o 
   7   4   2       76.08       63.86      2.30 o 
   8   4   2      124.94      137.36      3.22 o 
   9   4   2      112.97      123.54      3.62 o 
  10   4   2       39.54       39.57      2.03 o 
  11   4   2       14.37       14.16      1.34 o 
  12   4   2        0.21       -0.31      0.68 o 
  13   4   2       29.68       39.34      1.98 o 
  14   4   2        2.27        2.60      1.31 o 
 -15   5   2       16.23       14.66      1.21 o 
 -14   5   2        2.82        1.77      0.84 o 
 -13   5   2        0.14        0.67      0.66 o 
 -12   5   2        6.00        7.68      0.93 o 
 -11   5   2       42.50       40.56      1.55 o 
 -10   5   2        0.53        0.59      0.59 o 
  -9   5   2       52.00       45.11      1.59 o 
  -8   5   2        0.30       -0.05      0.52 o 
  -7   5   2       56.45       57.85      1.46 o 
  -6   5   2      206.35      234.58      3.52 o 
  -5   5   2        5.69        5.54      0.83 o 
  -4   5   2       47.32       57.34      0.84 o 
  -3   5   2        0.86        0.91      0.38 o 
  -2   5   2        7.89        8.11      1.10 o 
  -1   5   2      139.37      130.88      2.26 o 
   0   5   2     2012.27     2177.01     42.30 o 
   1   5   2      492.06      542.25      6.33 o 
   2   5   2      537.08      559.46      7.72 o 
   3   5   2        5.32        9.44      0.61 o 
   4   5   2       23.40       23.44      0.69 o 
   5   5   2       32.39       37.73      0.99 o 
   6   5   2        8.38       11.27      0.62 o 
   7   5   2      259.33      280.27      5.04 o 
   8   5   2        1.68        0.73      0.75 o 
   9   5   2        0.46        2.63      0.95 o 
  10   5   2        6.14        6.83      1.21 o 
  11   5   2       76.63       82.55      3.68 o 
  12   5   2        9.34       10.09      1.48 o 
  13   5   2        0.94        1.75      1.08 o 
  14   5   2       10.06        9.39      1.39 o 
 -14   6   2        0.80        1.12      0.77 o 
 -13   6   2        0.00        0.10      0.54 o 
 -12   6   2        5.78        3.95      0.76 o 
 -11   6   2        3.76        2.29      0.94 o 
 -10   6   2       20.13       20.25      1.06 o 
  -9   6   2       37.63       35.01      1.35 o 
  -8   6   2      220.91      226.91      3.68 o 
  -7   6   2      650.90      653.71     10.33 o 
  -6   6   2      312.71      313.83      4.43 o 
  -5   6   2      300.31      294.37      5.07 o 
  -4   6   2      222.16      222.12      4.35 o 
  -3   6   2      128.89      119.68      1.84 o 
  -2   6   2       92.92       84.07      1.67 o 
  -1   6   2        6.05        3.18      0.47 o 
   0   6   2      266.09      244.49      4.61 o 
   1   6   2       38.22       52.74      0.88 o 
   2   6   2      203.12      200.28      3.00 o 
   3   6   2       79.91       72.33      1.41 o 
   4   6   2       64.60       77.27      1.39 o 
   5   6   2       11.55       11.69      0.77 o 
   6   6   2       90.36       97.63      1.76 o 
   7   6   2       69.01       67.34      1.45 o 
   8   6   2        2.57        3.17      0.70 o 
   9   6   2      389.17      382.24      6.60 o 
  10   6   2        5.02        5.44      1.05 o 
  11   6   2        0.25        0.10      0.74 o 
  12   6   2       81.23       85.42      3.33 o 
  13   6   2        8.06        8.72      1.73 o 
 -13   7   2       32.88       35.04      1.87 o 
 -12   7   2        9.57        9.96      1.02 o 
 -11   7   2       83.06       81.95      2.19 o 
 -10   7   2      154.73      144.90      2.58 o 
  -9   7   2       54.77       55.43      1.27 o 
  -8   7   2        2.48        3.10      0.50 o 
  -7   7   2       80.62       81.47      1.43 o 
  -6   7   2        0.22        0.18      0.79 o 
  -5   7   2        0.11        1.00      0.85 o 
  -4   7   2       73.56       64.00      1.53 o 
  -3   7   2      177.42      184.77      2.85 o 
  -2   7   2       12.32       13.40      0.77 o 
  -1   7   2      416.07      410.66      5.58 o 
   0   7   2      357.78      360.93      4.24 o 
   1   7   2        0.34        0.00      0.31 o 
   2   7   2        9.68       10.67      0.75 o 
   3   7   2      365.43      392.81      6.45 o 
   4   7   2        2.00        2.98      0.51 o 
   5   7   2       87.11       82.12      2.53 o 
   6   7   2       59.37       53.56      1.54 o 
   7   7   2      130.05      125.21      2.26 o 
   8   7   2      382.28      374.80      6.54 o 
   9   7   2       81.61       86.44      2.77 o 
  10   7   2       19.29       20.75      1.15 o 
  11   7   2        0.02       -0.62      0.80 o 
  12   7   2        3.82        5.14      0.95 o 
 -12   8   2        0.96        2.08      0.90 o 
 -11   8   2       53.07       59.97      2.30 o 
 -10   8   2        2.20        1.72      1.06 o 
  -9   8   2      123.27      122.02      3.82 o 
  -8   8   2       11.62       10.94      0.48 o 
  -7   8   2      127.76      119.91      2.93 o 
  -6   8   2      226.65      252.83      6.36 o 
  -5   8   2       46.02       44.54      1.50 o 
  -4   8   2      296.06      283.25      5.14 o 
  -3   8   2       35.24       32.83      1.24 o 
  -2   8   2       17.10       17.92      1.05 o 
  -1   8   2      430.99      427.60      6.07 o 
   0   8   2      315.55      328.04      4.81 o 
   1   8   2      438.18      417.27      5.55 o 
   2   8   2      116.52      109.63      4.12 o 
   3   8   2       20.03       21.98      0.84 o 
   4   8   2        1.72        2.23      0.48 o 
   5   8   2        2.13        1.97      0.92 o 
   6   8   2      231.06      244.52      4.33 o 
   7   8   2       27.59       27.94      1.61 o 
   8   8   2       24.86       26.35      1.33 o 
   9   8   2        5.09        3.73      0.72 o 
  10   8   2        0.02        0.17      0.48 o 
  11   8   2        1.73        1.12      0.81 o 
 -10   9   2       24.96       24.27      2.10 o 
  -9   9   2       23.38       17.14      6.54 o 
  -8   9   2        0.68        0.50      0.72 o 
  -7   9   2        5.16        4.73      1.46 o 
  -6   9   2        2.40        2.47      0.61 o 
  -5   9   2       55.96       48.79      1.98 o 
  -4   9   2       35.87       35.40      1.54 o 
  -3   9   2       35.71       36.08      1.24 o 
  -2   9   2        0.04        0.11      0.51 o 
  -1   9   2        3.84        3.25      0.48 o 
   0   9   2       15.46       15.37      0.51 o 
   1   9   2       54.24       49.71      2.43 o 
   2   9   2      235.50      225.21      7.29 o 
   3   9   2      154.08      138.13      8.25 o 
   4   9   2        4.07        5.95      1.05 o 
   5   9   2        1.42        0.54      0.53 o 
   6   9   2       16.20       15.43      0.96 o 
   7   9   2        0.19        0.71      1.14 o 
   8   9   2       10.89        9.03      0.94 o 
   9   9   2       51.51       47.60      4.29 o 
  10   9   2       52.86       56.97      3.32 o 
  -9  10   2        7.36        1.76      2.77 o 
  -8  10   2       38.47       35.80      1.72 o 
  -7  10   2        5.78        6.13      1.17 o 
  -6  10   2        3.07        2.62      0.68 o 
  -5  10   2        0.01       -0.03      0.46 o 
  -4  10   2       10.48        9.63      0.79 o 
  -3  10   2        3.95        3.44      0.57 o 
  -2  10   2       31.02       29.97      1.13 o 
  -1  10   2       44.79       46.53      1.41 o 
   0  10   2        1.79        1.35      0.59 o 
   1  10   2        1.26        0.11      0.23 o 
   2  10   2        1.17        0.68      0.63 o 
   3  10   2       56.85       56.17      4.67 o 
   4  10   2       10.98       12.87      0.98 o 
   5  10   2        1.21        1.06      0.64 o 
   6  10   2       10.08        8.99      1.12 o 
   7  10   2        3.59        2.27      1.34 o 
   8  10   2        3.13        3.42      1.34 o 
  -6  11   2        5.21        4.57      2.02 o 
  -5  11   2        5.80        6.78      2.29 o 
  -4  11   2       30.65       35.77      2.29 o 
  -3  11   2        3.16        3.42      0.73 o 
  -2  11   2        0.03        0.40      0.55 o 
  -1  11   2        2.09        2.15      0.59 o 
   0  11   2       14.03       14.67      1.21 o 
   1  11   2        3.30        2.38      0.93 o 
   2  11   2        0.33        1.15      0.99 o 
   3  11   2       19.75       19.87      4.16 o 
   4  11   2        0.33       -0.05      0.92 o 
   5  11   2        1.47        1.43      1.11 o 
   6  11   2       14.38       13.34      1.53 o 
 -16   1   3        1.10        0.30      0.74 o 
 -15   1   3       93.50       99.64      3.01 o 
 -14   1   3       15.14       15.08      1.53 o 
 -13   1   3       86.75       89.75      2.13 o 
 -12   1   3      133.76      122.71      2.35 o 
 -11   1   3      184.56      183.39      3.39 o 
 -10   1   3       54.59       57.05      1.30 o 
  -9   1   3       79.39       66.61      1.19 o 
  -8   1   3        0.06        0.92      0.32 o 
  -7   1   3       34.82       45.95      0.97 o 
  -6   1   3      156.04      193.24      3.01 o 
  -5   1   3        3.24        5.75      1.48 o 
  -4   1   3     1928.56     2086.13     35.37 o 
  -3   1   3     3873.84     4205.57     92.31 o 
  -2   1   3     2803.65     3026.30     84.73 o 
  -1   1   3      585.28      598.04     21.10 o 
   0   1   3      330.91      279.29      2.24 o 
   1   1   3        3.98        1.04      0.44 o 
   2   1   3      395.02      350.03      5.08 o 
   3   1   3      146.05      112.91      2.03 o 
   4   1   3     4295.83     4738.21    116.47 o 
   5   1   3       13.17       25.30      1.00 o 
   6   1   3      178.24      176.83      2.99 o 
   7   1   3       81.06       58.21      1.78 o 
   8   1   3        0.69       -0.47      0.64 o 
   9   1   3       13.92       15.84      1.53 o 
  10   1   3        8.18        6.95      1.17 o 
  11   1   3      113.62      104.72      3.29 o 
  12   1   3       26.69       23.97      1.68 o 
  13   1   3       72.70       70.44      2.60 o 
  14   1   3        4.83        2.71      1.68 o 
  15   1   3       30.44       32.65      2.11 o 
 -16   2   3        1.59        0.18      0.97 o 
 -15   2   3       11.96       11.69      1.15 o 
 -14   2   3       31.67       35.44      1.71 o 
 -13   2   3       51.07       45.73      1.54 o 
 -12   2   3        0.90        2.51      0.62 o 
 -11   2   3        1.54        2.37      0.61 o 
 -10   2   3        8.41        9.16      0.70 o 
  -9   2   3       36.30       33.71      1.19 o 
  -8   2   3        0.52        0.26      0.38 o 
  -7   2   3      141.03      120.94      1.76 o 
  -6   2   3        1.91        1.71      0.43 o 
  -5   2   3     1362.62     1534.48     35.27 o 
  -4   2   3      168.45      163.37      1.75 o 
  -3   2   3     4021.11     4467.71     92.01 o 
  -2   2   3     3208.11     3653.33     67.48 o 
  -1   2   3    10175.17    11088.56    335.81 o 
   0   2   3     4610.76     5230.58    105.14 o 
   1   2   3      209.63      201.34      2.01 o 
   2   2   3      461.20      467.30      5.01 o 
   3   2   3      115.15      134.55      1.87 o 
   4   2   3       20.09       17.42      1.55 o 
   5   2   3     1633.57     1663.90     30.89 o 
   6   2   3       17.13       19.78      1.24 o 
   7   2   3      279.17      279.77      4.40 o 
   8   2   3      265.44      279.83      4.91 o 
   9   2   3      354.14      355.83      7.56 o 
  10   2   3       33.61       29.94      1.67 o 
  11   2   3       13.85       13.26      2.06 o 
  12   2   3        1.04        0.68      0.91 o 
  13   2   3       58.82       65.57      2.51 o 
  14   2   3        1.01        0.43      0.98 o 
  15   2   3       19.72       26.10      2.21 o 
 -15   3   3        9.40        6.58      1.13 o 
 -14   3   3        1.66        2.78      0.76 o 
 -13   3   3        0.11        0.75      0.57 o 
 -12   3   3      177.16      151.02      3.06 o 
 -11   3   3       56.08       52.33      1.33 o 
 -10   3   3      114.58      120.97      2.51 o 
  -9   3   3       91.60       97.87      2.63 o 
  -8   3   3      878.56      913.90     14.56 o 
  -7   3   3      135.30      148.63      2.20 o 
  -6   3   3      322.22      366.37      4.78 o 
  -5   3   3        0.05        0.67      0.26 o 
  -4   3   3       33.04       41.00      0.79 o 
  -3   3   3     1250.81     1413.80     46.93 o 
  -2   3   3     1048.70     1080.05     34.02 o 
  -1   3   3     1566.59     1796.37     60.96 o 
   0   3   3      295.90      286.14      3.48 o 
   1   3   3     1361.99     1365.52     18.91 o 
   2   3   3     1353.73     1384.06     19.76 o 
   3   3   3       38.78       64.17      1.06 o 
   4   3   3      101.82      112.90      3.10 o 
   5   3   3      192.76      170.51      3.48 o 
   6   3   3     1226.90     1319.42     24.20 o 
   7   3   3        0.94        1.31      0.77 o 
   8   3   3        4.94        5.14      0.95 o 
   9   3   3      141.29      133.42      4.58 o 
  10   3   3       14.29       15.40      1.48 o 
  11   3   3        0.82        1.29      0.84 o 
  12   3   3        0.57        1.69      0.84 o 
  13   3   3        7.24        8.66      1.46 o 
  14   3   3        4.42        5.95      1.19 o 
  15   3   3       31.78       40.66      3.26 o 
 -15   4   3       12.42       12.02      1.20 o 
 -14   4   3        6.00        4.99      0.79 o 
 -13   4   3       12.35       15.77      1.13 o 
 -12   4   3        6.27        3.98      0.80 o 
 -11   4   3       21.15       18.01      0.98 o 
 -10   4   3      238.20      244.62      3.92 o 
  -9   4   3       26.43       27.22      1.17 o 
  -8   4   3      114.49       99.58      1.96 o 
  -7   4   3       28.78       22.91      0.97 o 
  -6   4   3      363.12      368.56      5.36 o 
  -5   4   3      240.68      216.11      2.92 o 
  -4   4   3      777.78      799.31     11.81 o 
  -3   4   3       81.81       93.25      1.63 o 
  -2   4   3       47.61       42.09      0.64 o 
  -1   4   3     1798.94     1907.37     47.72 o 
   0   4   3      380.37      341.91      4.17 o 
   1   4   3      197.34      170.86      1.83 o 
   2   4   3       62.17       53.06      1.15 o 
   3   4   3      164.54      210.26      3.58 o 
   4   4   3      426.98      394.63      5.16 o 
   5   4   3      365.38      419.39      5.75 o 
   6   4   3       16.15       18.74      0.97 o 
   7   4   3        8.92        8.36      1.04 o 
   8   4   3      135.88      139.31      4.16 o 
   9   4   3      704.61      688.76     13.90 o 
  10   4   3        0.14        0.90      0.84 o 
  11   4   3       12.45       14.79      1.27 o 
  12   4   3        5.63        6.12      1.05 o 
  13   4   3        2.96        3.12      1.15 o 
  14   4   3       10.47       10.50      1.58 o 
 -15   5   3        0.69        0.83      0.74 o 
 -14   5   3        2.12        4.25      0.81 o 
 -13   5   3      109.41      106.66      2.82 o 
 -12   5   3       19.78       17.72      1.38 o 
 -11   5   3       66.56       69.39      1.63 o 
 -10   5   3       21.33       22.14      1.00 o 
  -9   5   3       58.23       59.19      1.45 o 
  -8   5   3        0.07        0.46      0.59 o 
  -7   5   3       26.04       27.22      1.24 o 
  -6   5   3       75.59       55.89      1.20 o 
  -5   5   3      140.49      147.81      2.47 o 
  -4   5   3       41.13       40.58      1.19 o 
  -3   5   3        6.53        7.30      0.52 o 
  -2   5   3       65.85       59.23      1.02 o 
  -1   5   3        5.61        2.38      0.39 o 
   0   5   3      840.37      940.72     13.73 o 
   1   5   3      439.02      452.28      5.16 o 
   2   5   3       97.46       72.74      1.23 o 
   3   5   3      741.15      723.17     27.17 o 
   4   5   3      285.94      279.69      3.68 o 
   5   5   3      505.06      431.02      5.66 o 
   6   5   3        5.00        6.05      0.71 o 
   7   5   3       21.11       15.57      0.88 o 
   8   5   3      503.11      491.10      8.61 o 
   9   5   3      698.51      709.58     13.90 o 
  10   5   3        0.55       -0.46      0.98 o 
  11   5   3       29.67       21.10      1.70 o 
  12   5   3        1.09        2.66      1.09 o 
  13   5   3        3.92        2.82      1.00 o 
  14   5   3        3.61        3.68      1.19 o 
 -14   6   3        0.70        0.92      0.83 o 
 -13   6   3       69.50       70.78      1.82 o 
 -12   6   3        1.97        1.93      0.66 o 
 -11   6   3        5.46        6.06      0.99 o 
 -10   6   3       38.12       39.70      1.41 o 
  -9   6   3      176.12      174.18      3.10 o 
  -8   6   3      191.82      194.26      3.48 o 
  -7   6   3      258.46      243.70      5.19 o 
  -6   6   3     1385.54     1426.68     26.32 o 
  -5   6   3        0.25        0.93      1.01 o 
  -4   6   3      239.78      240.70      4.35 o 
  -3   6   3      164.01      184.96      2.57 o 
  -2   6   3       59.39       59.92      1.07 o 
  -1   6   3      982.57      997.34     15.79 o 
   0   6   3      739.59      748.11      9.38 o 
   1   6   3      447.92      433.75      6.06 o 
   2   6   3      355.20      382.92      5.19 o 
   3   6   3       44.27       49.21      1.22 o 
   4   6   3       67.17       66.89      1.38 o 
   5   6   3        2.75        3.15      0.80 o 
   6   6   3       21.69       24.65      1.11 o 
   7   6   3       24.83       27.20      1.24 o 
   8   6   3       57.45       53.21      1.54 o 
   9   6   3       27.52       26.08      1.58 o 
  10   6   3       27.12       29.39      1.22 o 
  11   6   3        6.81        6.04      0.83 o 
  12   6   3        0.54        0.42      0.68 o 
  13   6   3        1.61        1.97      1.30 o 
 -13   7   3        6.24        5.98      0.80 o 
 -12   7   3        2.82        0.78      0.55 o 
 -11   7   3       49.93       48.52      1.59 o 
 -10   7   3       25.06       22.84      1.04 o 
  -9   7   3       31.59       30.33      1.32 o 
  -8   7   3       10.60       10.42      0.97 o 
  -7   7   3       15.64       15.42      1.09 o 
  -6   7   3       12.99       14.48      1.35 o 
  -5   7   3        7.25        6.40      0.74 o 
  -4   7   3      232.94      224.39      3.66 o 
  -3   7   3       13.02       15.29      0.85 o 
  -2   7   3      283.52      309.09      4.78 o 
  -1   7   3        7.32       10.60      0.91 o 
   0   7   3      672.82      659.31      9.11 o 
   1   7   3        7.10        6.55      0.47 o 
   2   7   3       25.06       21.14      1.14 o 
   3   7   3      171.96      179.47      3.18 o 
   4   7   3      251.46      246.46      4.66 o 
   5   7   3       61.31       70.44      1.89 o 
   6   7   3        0.63        1.44      0.55 o 
   7   7   3       29.67       34.63      1.55 o 
   8   7   3       14.38       18.49      1.16 o 
   9   7   3      117.47      110.49      2.58 o 
  10   7   3       64.44       75.27      2.35 o 
  11   7   3        3.35        1.63      0.68 o 
  12   7   3       12.14       14.52      1.04 o 
 -12   8   3       66.42       66.39      3.42 o 
 -11   8   3        1.08        2.22      1.28 o 
 -10   8   3        2.04        1.95      0.91 o 
  -9   8   3        0.12        1.38      1.01 o 
  -8   8   3       82.23       79.13      2.60 o 
  -7   8   3       46.93       50.89      2.26 o 
  -6   8   3        3.17        2.97      0.68 o 
  -5   8   3       53.51       54.13      2.09 o 
  -4   8   3      220.12      209.10      3.40 o 
  -3   8   3       28.21       27.65      1.09 o 
  -2   8   3      281.60      280.89      3.90 o 
  -1   8   3        0.15        0.17      0.41 o 
   0   8   3       49.93       45.37      1.23 o 
   1   8   3      284.86      277.84     12.36 o 
   2   8   3        2.01        4.02      0.50 o 
   3   8   3      153.35      159.94      3.19 o 
   4   8   3        6.51        6.05      0.76 o 
   5   8   3       11.21        9.60      0.70 o 
   6   8   3        4.00        3.74      0.67 o 
   7   8   3       90.94       88.23      1.96 o 
   8   8   3        0.66        1.29      0.67 o 
   9   8   3       26.80       29.13      1.64 o 
  10   8   3        2.02        2.38      0.76 o 
  11   8   3       15.98       15.02      1.19 o 
 -10   9   3       29.56       30.22      1.92 o 
  -9   9   3       21.62       21.97      1.81 o 
  -8   9   3      138.18      146.16      4.46 o 
  -7   9   3      135.66      135.67      3.84 o 
  -6   9   3        0.39       -0.33      0.50 o 
  -5   9   3        1.49        2.21      0.78 o 
  -4   9   3       65.02       63.89      1.76 o 
  -3   9   3      143.21      143.02      3.05 o 
  -2   9   3        6.29        7.99      0.78 o 
  -1   9   3       79.80       72.77      1.60 o 
   0   9   3      134.90      134.73      2.35 o 
   1   9   3        7.70        6.53      0.41 o 
   2   9   3        0.06       -0.02      0.56 o 
   3   9   3       81.72       77.69      4.93 o 
   4   9   3        2.51        2.85      0.74 o 
   5   9   3        4.80        5.21      0.57 o 
   6   9   3       21.23       21.46      0.98 o 
   7   9   3       36.47       36.12      2.04 o 
   8   9   3        4.10        3.36      0.64 o 
   9   9   3        0.75        0.43      0.85 o 
  10   9   3       10.99        7.26      1.06 o 
  -9  10   3       21.43       21.05      3.00 o 
  -8  10   3        3.21        3.05      1.34 o 
  -7  10   3        0.18        0.88      0.83 o 
  -6  10   3       45.05       48.20      1.69 o 
  -5  10   3        0.79        1.21      0.74 o 
  -4  10   3       44.42       44.48      1.67 o 
  -3  10   3        2.30        0.93      0.54 o 
  -2  10   3        0.23        0.41      0.42 o 
  -1  10   3       70.64       69.90      1.69 o 
   0  10   3      164.23      166.38      3.03 o 
   1  10   3        3.23        3.90      1.00 o 
   2  10   3       46.45       48.81      1.92 o 
   3  10   3        0.83        1.18      0.57 o 
   4  10   3       23.48       22.55      1.38 o 
   5  10   3       47.32       45.54      2.08 o 
   6  10   3       24.32       30.17      3.29 o 
   7  10   3        3.01        3.99      1.20 o 
   8  10   3       11.96        9.42      1.58 o 
  -6  11   3        9.27        9.99      3.01 o 
  -5  11   3        8.22        4.24      1.74 o 
  -4  11   3        9.20        9.15      1.65 o 
  -3  11   3        8.37        6.40      1.45 o 
  -2  11   3        0.00        0.33      0.46 o 
  -1  11   3        5.76        4.08      0.64 o 
   0  11   3       44.00       46.08      1.62 o 
   1  11   3        3.73        4.39      1.07 o 
   2  11   3       21.64       21.77      1.61 o 
   3  11   3       32.80       35.13      1.89 o 
   4  11   3        5.70        6.19      1.73 o 
   5  11   3        6.30        5.43      1.22 o 
 -16   0   4        1.47        4.52      2.12 o 
 -15   0   4       20.51       20.83      2.32 o 
 -14   0   4        4.42        4.27      1.20 o 
 -13   0   4        8.52        6.87      1.02 o 
 -12   0   4      518.92      490.59     10.58 o 
 -11   0   4       10.67        8.40      1.05 o 
 -10   0   4       28.43       19.80      1.03 o 
  -9   0   4        4.77        1.14      0.49 o 
  -8   0   4     1390.23     1418.43     33.06 o 
  -7   0   4       55.08       53.47      1.48 o 
  -6   0   4        0.31        0.46      0.32 o 
  -5   0   4     2796.40     3269.31     94.31 o 
  -4   0   4       32.54       38.84      0.83 o 
  -3   0   4     3882.83     4470.57    145.90 o 
  -2   0   4       83.01       85.94      1.84 o 
  -1   0   4     3313.69     3464.19    153.56 o 
   0   0   4    11961.56    12757.17    541.53 o 
   1   0   4        0.14        0.55      0.47 o 
   2   0   4     1055.58     1247.20     28.68 o 
   3   0   4     1305.20     1361.14     30.79 o 
   4   0   4      357.30      414.69      8.15 o 
   5   0   4      294.53      320.17      9.86 o 
   6   0   4     1681.65     1628.67     41.73 o 
   7   0   4     1700.01     1533.19     39.94 o 
   8   0   4      181.91      151.45      5.56 o 
   9   0   4     1935.42     1843.37     56.39 o 
  10   0   4      167.11      145.46      6.29 o 
  11   0   4       28.87       36.33      2.60 o 
  12   0   4       51.24       48.85      4.45 o 
  13   0   4        0.01        1.07      1.22 o 
  14   0   4       58.92       68.59      3.83 o 
  15   0   4       18.70       20.10      2.72 o 
 -16   1   4       50.65       48.36      2.11 o 
 -15   1   4       78.04       78.68      2.57 o 
 -14   1   4        0.15       -0.71      0.71 o 
 -13   1   4       30.60       27.79      1.27 o 
 -12   1   4        0.46        0.95      0.50 o 
 -11   1   4       97.09      110.19      2.21 o 
 -10   1   4       41.48       36.56      1.03 o 
  -9   1   4       49.42       36.48      0.99 o 
  -8   1   4       75.87       75.86      1.54 o 
  -7   1   4     1043.94     1068.66     15.62 o 
  -6   1   4      756.12      734.09      9.27 o 
  -5   1   4      583.69      527.43      5.88 o 
  -4   1   4      260.57      266.92      2.38 o 
  -3   1   4      484.56      494.98     17.35 o 
  -2   1   4       39.81       28.69      0.56 o 
  -1   1   4        3.07        6.07      0.26 o 
   0   1   4     1546.75     1719.92     21.21 o 
   1   1   4     1569.37     1663.11     29.98 o 
   2   1   4       90.05      105.15      1.44 o 
   3   1   4      833.86      814.76     11.63 o 
   4   1   4     1499.63     1643.47     36.62 o 
   5   1   4      666.49      653.76     10.03 o 
   6   1   4      308.58      315.60      5.40 o 
   7   1   4       76.15       79.71      2.38 o 
   8   1   4        6.27        8.09      1.02 o 
   9   1   4     2742.38     2737.82     68.61 o 
  10   1   4       26.88       23.61      1.92 o 
  11   1   4      234.36      217.75      6.39 o 
  12   1   4       19.99       21.93      2.41 o 
  13   1   4       17.41       19.22      1.53 o 
  14   1   4       29.23       35.56      2.37 o 
  15   1   4       52.91       68.44      4.00 o 
 -16   2   4       43.00       47.82      1.77 o 
 -15   2   4       34.56       38.32      1.55 o 
 -14   2   4       51.73       54.72      1.99 o 
 -13   2   4       13.60       15.14      0.99 o 
 -12   2   4      234.22      218.39      3.97 o 
 -11   2   4       31.46       31.98      1.18 o 
 -10   2   4      182.92      175.98      2.69 o 
  -9   2   4      292.26      259.07      4.01 o 
  -8   2   4       93.06       97.34      1.56 o 
  -7   2   4       10.00        8.10      0.52 o 
  -6   2   4       24.51       17.25      0.51 o 
  -5   2   4        6.27        8.90      0.36 o 
  -4   2   4      246.66      197.09      1.76 o 
  -3   2   4     1828.31     2031.33     65.90 o 
  -2   2   4     6464.85     7700.25    203.18 o 
  -1   2   4     1327.56     1563.56     45.39 o 
   0   2   4      141.94      162.08      1.28 o 
   1   2   4      262.42      241.61      2.68 o 
   2   2   4     1249.56     1079.70     14.42 o 
   3   2   4      747.49      676.00      8.73 o 
   4   2   4      413.50      353.58      5.21 o 
   5   2   4       83.14       49.50      1.31 o 
   6   2   4      297.38      281.64      4.93 o 
   7   2   4      134.09      118.41      2.48 o 
   8   2   4        1.79        1.98      1.07 o 
   9   2   4     1409.45     1392.50     32.03 o 
  10   2   4       33.98       38.68      1.86 o 
  11   2   4       41.11       36.31      1.87 o 
  12   2   4       12.08       10.65      1.84 o 
  13   2   4        7.61        6.47      1.18 o 
  14   2   4       22.98       28.29      3.14 o 
  15   2   4       10.65       13.25      1.99 o 
 -15   3   4       13.23       15.43      1.57 o 
 -14   3   4        8.40        9.00      0.97 o 
 -13   3   4       10.49       13.27      0.98 o 
 -12   3   4        1.31        1.26      0.67 o 
 -11   3   4       35.15       34.32      1.06 o 
 -10   3   4       91.41       89.61      1.84 o 
  -9   3   4      117.65      127.91      2.18 o 
  -8   3   4      397.27      393.67      5.24 o 
  -7   3   4       15.10       18.91      0.83 o 
  -6   3   4      163.55      131.11      1.56 o 
  -5   3   4      113.72      117.64      1.40 o 
  -4   3   4       52.53       59.19      1.73 o 
  -3   3   4     1080.94     1335.74     41.69 o 
  -2   3   4      153.99      157.42      1.41 o 
  -1   3   4      398.94      417.68      3.75 o 
   0   3   4       73.11       74.45      1.14 o 
   1   3   4      218.14      166.58      1.76 o 
   2   3   4       60.64       77.57      1.07 o 
   3   3   4     2159.30     2530.12     47.52 o 
   4   3   4       32.88       50.01      1.00 o 
   5   3   4      522.97      516.48      8.34 o 
   6   3   4      121.57      141.65      2.80 o 
   7   3   4       85.68       85.34      2.50 o 
   8   3   4       36.29       31.77      1.77 o 
   9   3   4      202.19      205.75      6.11 o 
  10   3   4       29.60       26.78      1.56 o 
  11   3   4       18.33       15.03      1.26 o 
  12   3   4        0.06        0.24      1.17 o 
  13   3   4        5.66        5.17      1.14 o 
  14   3   4        0.06        0.37      0.97 o 
 -15   4   4        9.11       13.78      1.24 o 
 -14   4   4        4.08        2.87      0.67 o 
 -13   4   4        7.97        8.52      0.84 o 
 -12   4   4      128.82      129.16      2.75 o 
 -11   4   4      111.59      112.34      2.01 o 
 -10   4   4       74.65       68.92      1.84 o 
  -9   4   4      215.71      211.65      3.38 o 
  -8   4   4      429.08      474.67      6.71 o 
  -7   4   4        9.86       10.16      0.59 o 
  -6   4   4       13.27       11.19      0.64 o 
  -5   4   4     1245.45     1180.72     16.35 o 
  -4   4   4      239.62      279.99      3.15 o 
  -3   4   4     2764.28     3132.07     69.00 o 
  -2   4   4      608.50      623.04      7.74 o 
  -1   4   4      968.06     1133.70     22.39 o 
   0   4   4      688.24      693.98      9.04 o 
   1   4   4      275.07      258.57      3.11 o 
   2   4   4       21.85       24.46      0.87 o 
   3   4   4      190.14      167.08      2.13 o 
   4   4   4     1654.54     1624.78     26.54 o 
   5   4   4      249.02      232.97      3.43 o 
   6   4   4       38.17       39.26      1.15 o 
   7   4   4        1.59        0.74      1.09 o 
   8   4   4       65.86       71.56      2.75 o 
   9   4   4       29.80       36.44      3.64 o 
  10   4   4       21.13       20.76      1.72 o 
  11   4   4        0.10        0.65      0.98 o 
  12   4   4       47.74       51.24      2.34 o 
  13   4   4       35.85       37.12      2.25 o 
  14   4   4        9.17        9.29      1.41 o 
 -14   5   4        0.54       -0.35      0.65 o 
 -13   5   4       20.88       23.20      1.35 o 
 -12   5   4      131.27      126.45      2.68 o 
 -11   5   4       37.23       36.41      1.14 o 
 -10   5   4        7.67        7.83      0.64 o 
  -9   5   4      142.64      135.31      2.57 o 
  -8   5   4      213.55      216.70      3.83 o 
  -7   5   4      125.84      127.54      2.25 o 
  -6   5   4        1.15        0.32      0.52 o 
  -5   5   4       24.37       23.32      1.01 o 
  -4   5   4      323.47      282.77      3.74 o 
  -3   5   4       47.45       53.16      3.32 o 
  -2   5   4       48.16       40.34      0.99 o 
  -1   5   4      809.75      809.36     10.71 o 
   0   5   4      842.47      822.11     11.81 o 
   1   5   4       16.70       19.35      0.88 o 
   2   5   4       58.58       76.62      1.25 o 
   3   5   4      399.48      406.72      8.70 o 
   4   5   4      243.85      258.17      3.52 o 
   5   5   4        0.01        0.30      0.41 o 
   6   5   4      129.35      114.75      2.00 o 
   7   5   4       26.90       34.10      1.41 o 
   8   5   4       45.13       43.55      1.45 o 
   9   5   4      202.73      203.41      5.13 o 
  10   5   4      109.94      118.56      3.63 o 
  11   5   4       11.76       13.73      1.61 o 
  12   5   4        1.36        1.68      0.99 o 
  13   5   4        7.39        8.54      1.39 o 
 -14   6   4        1.82        1.30      0.79 o 
 -13   6   4        8.13        8.45      1.00 o 
 -12   6   4       12.06       11.65      0.94 o 
 -11   6   4       27.17       30.02      1.42 o 
 -10   6   4       39.80       43.03      1.26 o 
  -9   6   4        1.36        0.90      0.48 o 
  -8   6   4      229.46      237.02      4.26 o 
  -7   6   4      671.07      680.59      9.29 o 
  -6   6   4       32.69       37.01      1.61 o 
  -5   6   4      275.09      268.89      4.09 o 
  -4   6   4      326.92      344.37      5.18 o 
  -3   6   4       59.55       68.51      1.10 o 
  -2   6   4      113.14      107.04      3.49 o 
  -1   6   4      489.68      491.85      7.08 o 
   0   6   4       28.87       33.08      0.97 o 
   1   6   4      163.50      187.51      2.37 o 
   2   6   4       15.48       12.44      0.81 o 
   3   6   4      543.67      588.85      9.42 o 
   4   6   4       48.92       47.89      1.10 o 
   5   6   4      382.51      379.02      6.08 o 
   6   6   4       53.09       46.04      1.36 o 
   7   6   4       19.84       17.86      0.99 o 
   8   6   4       79.60       87.22      2.08 o 
   9   6   4        9.51        9.98      0.93 o 
  10   6   4        0.07       -0.01      0.65 o 
  11   6   4        6.52        4.78      0.79 o 
  12   6   4        2.49        3.39      0.90 o 
  13   6   4        0.91        0.96      0.77 o 
 -13   7   4        0.86        1.68      0.59 o 
 -12   7   4       45.17       45.73      1.26 o 
 -11   7   4       41.94       41.90      1.69 o 
 -10   7   4      354.05      353.86      6.46 o 
  -9   7   4       70.05       72.72      1.37 o 
  -8   7   4        5.87        4.88      0.32 o 
  -7   7   4        5.56        4.69      0.90 o 
  -6   7   4       92.97       92.56      1.79 o 
  -5   7   4       38.87       35.62      1.02 o 
  -4   7   4      424.82      405.14      6.20 o 
  -3   7   4        2.54        6.44      0.66 o 
  -2   7   4        7.00        4.70      0.42 o 
  -1   7   4        0.01        0.09      0.36 o 
   0   7   4      208.48      204.38      3.74 o 
   1   7   4       15.03       14.09      0.74 o 
   2   7   4        5.19        6.94      1.12 o 
   3   7   4       25.16       24.31      1.19 o 
   4   7   4      202.46      216.27      4.22 o 
   5   7   4       53.54       60.14      1.94 o 
   6   7   4       13.86       14.10      1.04 o 
   7   7   4       13.47       10.00      1.24 o 
   8   7   4       87.61       84.57      1.95 o 
   9   7   4       13.45       15.79      1.16 o 
  10   7   4       21.83       21.34      1.16 o 
  11   7   4       12.60       14.95      1.25 o 
  12   7   4       10.92       12.54      1.06 o 
 -12   8   4        2.59        1.90      0.98 o 
 -11   8   4        1.56        1.52      0.95 o 
 -10   8   4       49.53       45.90      5.47 o 
  -9   8   4       39.32       40.49      1.59 o 
  -8   8   4       23.14       26.44      1.61 o 
  -7   8   4       25.77       25.62      0.94 o 
  -6   8   4        6.67        6.58      0.68 o 
  -5   8   4      127.83      123.85      2.23 o 
  -4   8   4        3.64        3.25      0.48 o 
  -3   8   4        2.65        4.09      0.48 o 
  -2   8   4        0.36        0.95      0.46 o 
  -1   8   4      167.77      164.59      2.43 o 
   0   8   4      330.90      313.75      5.37 o 
   1   8   4        0.88        1.06      0.30 o 
   2   8   4       32.30       34.56      1.95 o 
   3   8   4       30.63       35.71      1.19 o 
   4   8   4       38.08       39.67      1.27 o 
   5   8   4      132.06      134.58      2.57 o 
   6   8   4      124.15      123.32      2.69 o 
   7   8   4        0.00       -0.29      0.52 o 
   8   8   4        5.28        5.52      0.91 o 
   9   8   4       13.22       16.58      0.99 o 
  10   8   4        6.48        6.00      0.85 o 
  11   8   4       11.90       10.74      1.00 o 
 -10   9   4       30.33       32.34      2.71 o 
  -9   9   4       27.96       28.00      1.41 o 
  -8   9   4       40.82       39.64      1.45 o 
  -7   9   4        3.32        2.72      0.68 o 
  -6   9   4       33.48       34.56      1.08 o 
  -5   9   4        6.40        6.56      0.65 o 
  -4   9   4       21.86       22.81      0.87 o 
  -3   9   4        2.03        1.73      0.54 o 
  -2   9   4      136.60      129.47      2.35 o 
  -1   9   4        0.16       -0.63      0.63 o 
   0   9   4      355.28      345.36      5.84 o 
   1   9   4       23.56       22.72      1.07 o 
   2   9   4       33.49       30.54      2.50 o 
   3   9   4        6.40        7.39      0.76 o 
   4   9   4        7.55        6.84      1.45 o 
   5   9   4       15.08       15.95      1.19 o 
   6   9   4        2.99        3.84      0.87 o 
   7   9   4        2.04        3.77      0.67 o 
   8   9   4       27.04       26.29      1.41 o 
   9   9   4        4.27        5.53      1.05 o 
  -8  10   4        3.47        3.59      1.07 o 
  -7  10   4       32.45       33.90      1.90 o 
  -6  10   4        0.28        0.56      0.57 o 
  -5  10   4        4.93        5.24      0.77 o 
  -4  10   4        5.93        6.89      0.68 o 
  -3  10   4        5.96        7.58      0.62 o 
  -2  10   4       41.02       41.13      1.19 o 
  -1  10   4       45.96       48.48      1.45 o 
   0  10   4        2.14        1.11      0.49 o 
   1  10   4       57.67       52.22      2.06 o 
   2  10   4       35.67       37.73      2.04 o 
   3  10   4       54.31       52.54      4.08 o 
   4  10   4       11.99        9.64      2.20 o 
   5  10   4       11.30        9.68      0.90 o 
   6  10   4       28.37       28.20      1.94 o 
   7  10   4        0.95        1.41      1.05 o 
  -6  11   4        0.08        0.41      0.56 o 
  -5  11   4        1.11        2.27      0.82 o 
  -4  11   4       13.04       13.75      0.87 o 
  -3  11   4        4.70        2.87      0.54 o 
  -2  11   4       39.22       36.91      1.53 o 
  -1  11   4        5.40        3.54      0.89 o 
   0  11   4        6.04        3.94      0.96 o 
   1  11   4       10.40        9.63      1.12 o 
   2  11   4       11.24       10.71      1.37 o 
   3  11   4       15.51       14.66      2.53 o 
   4  11   4       13.15       12.28      1.47 o 
 -16   1   5       13.76       17.53      1.24 o 
 -15   1   5        5.64        5.91      1.00 o 
 -14   1   5       94.58      100.86      2.35 o 
 -13   1   5        2.80        1.71      0.54 o 
 -12   1   5        0.99        0.86      0.48 o 
 -11   1   5       22.48       22.77      0.94 o 
 -10   1   5       21.83       22.90      0.76 o 
  -9   1   5        9.17       11.12      0.61 o 
  -8   1   5      241.57      219.88      2.53 o 
  -7   1   5        9.90       12.75      0.58 o 
  -6   1   5      157.99      158.53      1.75 o 
  -5   1   5      547.07      507.66      4.78 o 
  -4   1   5     2248.88     2329.36     63.37 o 
  -3   1   5        1.40        1.82      0.48 o 
  -2   1   5     3211.66     3442.96    231.58 o 
  -1   1   5     1116.79     1114.33     31.19 o 
   0   1   5     1010.52     1005.85     10.83 o 
   1   1   5       37.79       52.71      0.95 o 
   2   1   5       52.75       42.38      0.82 o 
   3   1   5     3807.19     4395.05    107.52 o 
   4   1   5      144.90      129.98      2.48 o 
   5   1   5      738.34      786.48     13.77 o 
   6   1   5       51.34       51.45      1.55 o 
   7   1   5      115.07      108.77      3.62 o 
   8   1   5        0.12        0.46      0.96 o 
   9   1   5     1165.52     1151.63     25.17 o 
  10   1   5       28.73       30.28      2.13 o 
  11   1   5       32.01       28.30      1.87 o 
  12   1   5       27.14       33.60      1.80 o 
  13   1   5        2.94        3.58      1.24 o 
  14   1   5       19.71       23.88      2.10 o 
 -16   2   5        1.96        1.05      0.67 o 
 -15   2   5       39.64       44.69      1.86 o 
 -14   2   5       31.72       29.32      1.58 o 
 -13   2   5        4.36        4.83      0.62 o 
 -12   2   5       30.51       31.62      1.11 o 
 -11   2   5       81.08       86.21      1.82 o 
 -10   2   5      269.19      267.08      4.42 o 
  -9   2   5      957.10      955.05     15.90 o 
  -8   2   5       40.87       43.78      0.93 o 
  -7   2   5        0.69        4.36      0.36 o 
  -6   2   5        1.13       -0.40      0.62 o 
  -5   2   5     1605.74     1847.88     74.64 o 
  -4   2   5       13.05       27.75      0.93 o 
  -3   2   5     3441.92     3675.78    353.46 o 
  -2   2   5        4.79        2.46      0.25 o 
  -1   2   5      256.10      265.70      2.33 o 
   0   2   5     2111.26     2319.07     40.59 o 
   1   2   5      451.93      518.14      5.92 o 
   2   2   5      663.33      676.29      8.28 o 
   3   2   5       91.02       93.19      1.61 o 
   4   2   5      211.04      254.10      3.74 o 
   5   2   5      261.41      264.30      4.45 o 
   6   2   5      152.85      159.46      3.28 o 
   7   2   5      139.02      146.50      5.70 o 
   8   2   5       11.98       12.41      1.43 o 
   9   2   5       17.01       26.39      4.18 o 
  10   2   5      135.23      123.81      3.89 o 
  11   2   5        0.73        1.00      0.96 o 
  12   2   5       50.30       53.65      2.24 o 
  13   2   5        0.91        0.56      1.02 o 
  14   2   5        5.40        7.52      1.66 o 
 -15   3   5       12.98       14.96      1.16 o 
 -14   3   5        1.49        1.77      1.05 o 
 -13   3   5       16.32       19.07      0.94 o 
 -12   3   5       82.61       80.01      1.67 o 
 -11   3   5       20.45       16.46      0.84 o 
 -10   3   5       15.89       17.67      0.76 o 
  -9   3   5       26.83       22.31      0.99 o 
  -8   3   5        8.44        6.28      1.38 o 
  -7   3   5       41.11       35.10      0.63 o 
  -6   3   5      142.62      170.19      1.77 o 
  -5   3   5      200.51      190.12      2.01 o 
  -4   3   5     1147.48     1216.69     21.43 o 
  -3   3   5      580.51      545.12      8.25 o 
  -2   3   5      393.96      397.86      3.90 o 
  -1   3   5      185.03      208.42      1.87 o 
   0   3   5      146.11      126.90      1.16 o 
   1   3   5       11.24       10.66      0.45 o 
   2   3   5      201.14      214.68      2.68 o 
   3   3   5      833.72      838.05     11.02 o 
   4   3   5       86.41      100.97      1.65 o 
   5   3   5       19.95       26.89      1.35 o 
   6   3   5      257.48      250.85      5.17 o 
   7   3   5      674.26      699.32     16.38 o 
   8   3   5      735.68      707.26     14.52 o 
   9   3   5     1786.26     1737.87     38.53 o 
  10   3   5       37.15       45.88      2.17 o 
  11   3   5       11.96        8.86      1.16 o 
  12   3   5       11.10       12.58      1.56 o 
  13   3   5        0.66       -0.65      1.15 o 
  14   3   5       13.73       15.40      1.76 o 
 -15   4   5       16.29       14.58      1.17 o 
 -14   4   5       12.33       13.89      0.85 o 
 -13   4   5        6.59        8.93      0.85 o 
 -12   4   5       78.53       80.18      2.07 o 
 -11   4   5        5.76        6.59      0.58 o 
 -10   4   5      530.43      528.27      8.13 o 
  -9   4   5        5.76        3.68      0.53 o 
  -8   4   5      564.98      579.02      8.30 o 
  -7   4   5      627.65      596.96      7.56 o 
  -6   4   5      106.80       96.74      1.22 o 
  -5   4   5      122.66      129.14      2.45 o 
  -4   4   5     1019.50     1059.00     13.37 o 
  -3   4   5      367.78      446.54      5.27 o 
  -2   4   5        0.24        2.49      0.46 o 
  -1   4   5      350.43      376.46      3.52 o 
   0   4   5       49.22       44.07      0.60 o 
   1   4   5       32.80       31.05      0.73 o 
   2   4   5      462.82      462.47      5.55 o 
   3   4   5      131.95      159.42      2.21 o 
   4   4   5      147.46      160.56      2.26 o 
   5   4   5       36.06       36.67      1.29 o 
   6   4   5       15.91       16.91      0.91 o 
   7   4   5        2.51        3.56      0.68 o 
   8   4   5       36.65       39.14      1.95 o 
   9   4   5       89.25       89.16      2.89 o 
  10   4   5        3.88        3.35      1.10 o 
  11   4   5       22.06       18.50      1.53 o 
  12   4   5        5.05        5.67      1.89 o 
  13   4   5        3.29        5.03      1.78 o 
 -14   5   5        1.76        2.18      0.64 o 
 -13   5   5       19.08       24.86      1.56 o 
 -12   5   5        0.08        0.60      0.61 o 
 -11   5   5       11.41       11.98      0.61 o 
 -10   5   5      502.09      496.43      7.95 o 
  -9   5   5      611.38      576.85      8.87 o 
  -8   5   5        2.62        3.07      0.44 o 
  -7   5   5      368.80      368.81      4.81 o 
  -6   5   5      215.07      193.56      4.28 o 
  -5   5   5      259.26      289.98      3.04 o 
  -4   5   5       68.43       61.42      0.97 o 
  -3   5   5      148.04      140.12      1.84 o 
  -2   5   5     1073.43     1163.78     19.32 o 
  -1   5   5      286.14      269.89      3.73 o 
   0   5   5       24.53       31.96      1.11 o 
   1   5   5      156.23      140.27      2.06 o 
   2   5   5      149.62      163.07      2.43 o 
   3   5   5       45.12       34.26      1.02 o 
   4   5   5        0.24        0.79      0.50 o 
   5   5   5       99.70       98.99      2.13 o 
   6   5   5       11.55        6.13      0.79 o 
   7   5   5       85.78       81.03      2.07 o 
   8   5   5       26.39       28.74      1.66 o 
   9   5   5       10.46        8.76      1.02 o 
  10   5   5        0.03        0.17      0.69 o 
  11   5   5        0.09       -0.66      0.74 o 
  12   5   5        4.34        3.92      1.34 o 
  13   5   5        0.87        0.98      1.22 o 
 -14   6   5        2.45        2.05      1.34 o 
 -13   6   5        1.75        1.89      0.67 o 
 -12   6   5        3.81        3.08      0.54 o 
 -11   6   5       49.69       47.50      1.79 o 
 -10   6   5       24.41       22.97      0.76 o 
  -9   6   5       15.48       14.27      1.06 o 
  -8   6   5      308.81      287.41      4.02 o 
  -7   6   5      257.06      232.37      6.18 o 
  -6   6   5      154.39      147.74      2.57 o 
  -5   6   5      258.98      247.42      5.29 o 
  -4   6   5        6.14        6.63      0.61 o 
  -3   6   5      188.04      187.79      2.89 o 
  -2   6   5       10.16        8.21      0.52 o 
  -1   6   5       23.82       25.53      0.96 o 
   0   6   5      328.55      321.68      3.61 o 
   1   6   5      202.07      189.58      4.41 o 
   2   6   5      591.09      598.68      9.19 o 
   3   6   5        3.40        2.97      0.59 o 
   4   6   5        0.09        0.17      0.40 o 
   5   6   5      201.88      205.50      3.57 o 
   6   6   5       46.77       47.16      1.31 o 
   7   6   5       81.02       80.32      1.79 o 
   8   6   5       25.20       23.77      1.28 o 
   9   6   5       47.90       38.47      1.97 o 
  10   6   5        2.01        1.29      0.71 o 
  11   6   5       14.92       18.17      1.78 o 
  12   6   5        1.14        1.67      1.06 o 
 -13   7   5       10.17        9.97      3.07 o 
 -12   7   5       13.26       10.60      0.78 o 
 -11   7   5       13.14       14.73      1.06 o 
 -10   7   5       73.57       78.80      1.86 o 
  -9   7   5      135.07      123.08      2.74 o 
  -8   7   5       68.05       74.58      3.83 o 
  -7   7   5       65.36       60.95      2.70 o 
  -6   7   5      122.09      122.92      2.51 o 
  -5   7   5      159.12      147.98      2.63 o 
  -4   7   5        0.01        0.17      0.51 o 
  -3   7   5      479.23      485.02      7.13 o 
  -2   7   5       10.92       10.88      0.80 o 
  -1   7   5       61.85       70.86      1.91 o 
   0   7   5      326.28      320.24      6.11 o 
   1   7   5        6.17        7.13      0.75 o 
   2   7   5       78.47       80.61      1.96 o 
   3   7   5        0.80        1.11      0.77 o 
   4   7   5       34.98       37.47      1.30 o 
   5   7   5        3.14        2.67      0.71 o 
   6   7   5       80.02       76.55      2.00 o 
   7   7   5       34.23       38.88      1.52 o 
   8   7   5       17.75       14.49      1.00 o 
   9   7   5        8.66        6.97      1.08 o 
  10   7   5       17.97       18.15      1.26 o 
  11   7   5        0.55        0.05      0.66 o 
 -11   8   5        1.69        2.52      1.83 o 
 -10   8   5       12.58       13.70      0.91 o 
  -9   8   5       36.10       25.91      2.81 o 
  -8   8   5        9.27       11.45      0.96 o 
  -7   8   5       46.41       43.43      2.55 o 
  -6   8   5       11.94       14.81      0.81 o 
  -5   8   5       61.05       61.41      1.38 o 
  -4   8   5        0.06        0.20      0.40 o 
  -3   8   5        0.01       -0.21      0.37 o 
  -2   8   5       53.11       51.36      1.27 o 
  -1   8   5      277.69      255.55      4.54 o 
   0   8   5        3.14        2.64      0.81 o 
   1   8   5       19.73       14.94      0.78 o 
   2   8   5       84.40       93.92      2.18 o 
   3   8   5       79.54       89.10      2.50 o 
   4   8   5        0.01       -0.09      0.44 o 
   5   8   5        0.33        0.58      0.86 o 
   6   8   5        0.65        0.61      0.59 o 
   7   8   5        4.61        4.31      0.82 o 
   8   8   5       25.90       31.29      1.83 o 
   9   8   5        3.67        3.82      0.76 o 
  10   8   5        1.20        0.75      0.92 o 
 -10   9   5        3.93        2.90      1.99 o 
  -9   9   5        7.40        7.18      2.22 o 
  -8   9   5       58.36       63.20      4.02 o 
  -7   9   5       54.93       62.05      1.59 o 
  -6   9   5        0.87        1.21      0.63 o 
  -5   9   5        1.53        1.83      0.55 o 
  -4   9   5       58.63       55.12      1.20 o 
  -3   9   5        0.56        0.42      0.45 o 
  -2   9   5        4.72        2.69      0.46 o 
  -1   9   5       58.90       57.73      1.49 o 
   0   9   5        7.00        7.06      1.04 o 
   1   9   5       42.19       40.49      1.62 o 
   2   9   5       25.24       26.50      1.73 o 
   3   9   5        3.22        5.02      1.06 o 
   4   9   5       39.82       42.12      1.36 o 
   5   9   5        1.23        2.06      1.01 o 
   6   9   5       35.15       32.94      1.51 o 
   7   9   5       23.80       25.78      1.81 o 
   8   9   5       19.61       18.65      1.14 o 
   9   9   5        2.61        3.12      1.01 o 
  -8  10   5        1.57        3.21      3.29 o 
  -7  10   5        9.98        5.58      0.85 o 
  -6  10   5       14.31       17.05      1.34 o 
  -5  10   5        9.81        8.17      0.76 o 
  -4  10   5        6.68        7.27      0.88 o 
  -3  10   5        6.18        6.89      0.74 o 
  -2  10   5        2.29        1.55      0.57 o 
  -1  10   5        2.49        1.94      0.56 o 
   0  10   5        0.58       -0.03      0.44 o 
   1  10   5       59.73       63.01      2.26 o 
   2  10   5        5.23        4.70      1.27 o 
   3  10   5        0.54        0.41      0.83 o 
   4  10   5       14.08       14.02      1.68 o 
   5  10   5        1.05        2.27      0.77 o 
   6  10   5        8.39        7.62      0.82 o 
   7  10   5        5.82        3.80      1.10 o 
  -5  11   5       18.01       22.09      2.34 o 
  -4  11   5        2.24        2.24      0.77 o 
  -3  11   5        0.08       -0.35      0.53 o 
  -2  11   5        2.63        2.47      0.72 o 
  -1  11   5      124.32      116.10      2.71 o 
   0  11   5        6.52        3.51      1.66 o 
   1  11   5       76.39       78.49      2.29 o 
   2  11   5       33.51       35.75      1.99 o 
   3  11   5        9.26        8.39      1.87 o 
   4  11   5       12.68       11.62      6.88 o 
 -16   0   6        1.19        1.34      1.26 o 
 -15   0   6      277.32      310.93      8.71 o 
 -14   0   6       63.21       60.49      2.71 o 
 -13   0   6       24.12       33.31      2.10 o 
 -12   0   6       41.42       36.95      1.57 o 
 -11   0   6      478.26      471.29      9.35 o 
 -10   0   6     1451.06     1385.83     34.27 o 
  -9   0   6     1622.65     1581.92     39.62 o 
  -8   0   6       14.40       14.34      2.10 o 
  -7   0   6      549.12      544.85      7.94 o 
  -6   0   6       29.01       28.42      1.49 o 
  -5   0   6      797.38      730.24     13.29 o 
  -4   0   6     1287.23     1382.71     39.17 o 
  -3   0   6      170.69      190.65      2.14 o 
  -2   0   6       72.24       66.70      1.15 o 
  -1   0   6       12.88       17.82      1.80 o 
   0   0   6     1523.70     1556.40     31.96 o 
   1   0   6       63.43       57.27      1.49 o 
   2   0   6      336.25      287.16      5.12 o 
   3   0   6       43.94       53.39      5.77 o 
   4   0   6      124.94      133.84      4.37 o 
   5   0   6      104.54      116.75      3.79 o 
   6   0   6      161.57      122.53      3.65 o 
   7   0   6       11.17       15.73      2.33 o 
   8   0   6      498.64      473.73     13.27 o 
   9   0   6      681.99      680.40     20.83 o 
  10   0   6      291.54      265.20      8.67 o 
  11   0   6        2.23        0.18      2.33 o 
  12   0   6       23.27       27.62      2.82 o 
  13   0   6       12.28       12.32      3.47 o 
  14   0   6       52.17       62.77      6.50 o 
 -16   1   6        2.70        3.65      1.15 o 
 -15   1   6        0.25        0.34      0.63 o 
 -14   1   6        0.09        0.11      0.68 o 
 -13   1   6       49.63       58.31      1.37 o 
 -12   1   6       10.33        8.55      0.64 o 
 -11   1   6       38.75       38.85      0.96 o 
 -10   1   6       88.22       89.18      2.22 o 
  -9   1   6      270.16      283.07      3.98 o 
  -8   1   6      711.71      714.04      9.94 o 
  -7   1   6      305.37      355.11      3.53 o 
  -6   1   6       11.37        6.36      0.52 o 
  -5   1   6      144.01      140.46      1.51 o 
  -4   1   6     1719.43     2091.46     50.87 o 
  -3   1   6     2283.81     2994.64     45.71 o 
  -2   1   6        4.79        5.35      0.57 o 
  -1   1   6        0.55        0.46      0.17 o 
   0   1   6      165.49      161.11      2.27 o 
   1   1   6      351.89      364.99      4.09 o 
   2   1   6      160.06      204.71      3.08 o 
   3   1   6     4599.95     5657.40    139.47 o 
   4   1   6       45.67       40.81      1.82 o 
   5   1   6      100.42       98.62      2.32 o 
   6   1   6        0.87       -0.17      0.70 o 
   7   1   6       38.58       38.21      1.66 o 
   8   1   6     1621.69     1558.59     35.92 o 
   9   1   6        8.36        8.45      1.45 o 
  10   1   6      135.97      134.25      3.49 o 
  11   1   6       18.01       18.63      2.19 o 
  12   1   6       13.44       13.18      1.51 o 
  13   1   6        4.70        5.39      1.84 o 
  14   1   6        0.00       -0.58      1.03 o 
 -15   2   6       11.26       12.75      0.96 o 
 -14   2   6       14.89       14.58      1.37 o 
 -13   2   6        0.01        0.60      0.63 o 
 -12   2   6        6.81        5.54      0.54 o 
 -11   2   6       32.98       31.37      0.91 o 
 -10   2   6      831.75      826.86     13.23 o 
  -9   2   6      214.00      223.20      3.28 o 
  -8   2   6      273.12      284.76      5.01 o 
  -7   2   6        1.48        0.92      0.22 o 
  -6   2   6        4.05        3.06      0.29 o 
  -5   2   6      201.24      182.16      3.17 o 
  -4   2   6        3.65        0.08      0.29 o 
  -3   2   6     1187.41     1199.76     16.72 o 
  -2   2   6     1686.67     1947.35     56.86 o 
  -1   2   6      348.70      353.97      3.31 o 
   0   2   6      190.06      189.32      1.74 o 
   1   2   6      438.98      464.63      5.02 o 
   2   2   6       11.13       12.17      1.15 o 
   3   2   6      676.05      751.96      9.90 o 
   4   2   6       14.09        9.71      0.63 o 
   5   2   6      241.78      225.25      3.83 o 
   6   2   6        2.61        5.24      0.81 o 
   7   2   6       54.31       50.94      2.38 o 
   8   2   6       37.66       36.92      2.41 o 
   9   2   6      584.41      583.33     15.85 o 
  10   2   6        0.03        0.69      1.02 o 
  11   2   6       30.37       28.88      4.10 o 
  12   2   6        0.16        0.39      0.92 o 
  13   2   6       31.15       30.12      2.31 o 
  14   2   6       15.33       13.74      1.93 o 
 -15   3   6       12.55       11.51      0.91 o 
 -14   3   6      150.94      157.16      3.75 o 
 -13   3   6       29.64       35.14      1.52 o 
 -12   3   6        9.26       10.01      0.72 o 
 -11   3   6        0.85        1.36      0.43 o 
 -10   3   6       21.19       18.97      0.72 o 
  -9   3   6      182.62      189.52      2.96 o 
  -8   3   6       63.98       61.87      0.91 o 
  -7   3   6      317.16      321.29      3.39 o 
  -6   3   6      162.87      168.25      1.74 o 
  -5   3   6        9.05        8.14      0.48 o 
  -4   3   6      636.18      679.66     10.99 o 
  -3   3   6     1799.12     1871.96     39.38 o 
  -2   3   6      355.27      354.90      3.71 o 
  -1   3   6      221.03      242.65      2.28 o 
   0   3   6       68.16       76.53      0.88 o 
   1   3   6       10.32       10.09      0.48 o 
   2   3   6      269.59      225.54      2.81 o 
   3   3   6      516.92      539.04      7.75 o 
   4   3   6       70.11       66.90      1.42 o 
   5   3   6      196.65      187.12      2.99 o 
   6   3   6      131.99      132.62      2.35 o 
   7   3   6      395.87      378.50      7.33 o 
   8   3   6       28.12       29.34      2.11 o 
   9   3   6      409.11      429.10     10.88 o 
  10   3   6        2.15        0.79      0.95 o 
  11   3   6        0.15        0.83      1.12 o 
  12   3   6       19.74       19.94      1.75 o 
  13   3   6        6.02        7.17      1.57 o 
 -15   4   6        4.47        4.71      0.86 o 
 -14   4   6       17.63       19.16      1.35 o 
 -13   4   6        0.00       -0.38      0.65 o 
 -12   4   6       19.23       19.25      0.70 o 
 -11   4   6        6.72        6.35      0.68 o 
 -10   4   6        5.46        7.03      0.52 o 
  -9   4   6      191.05      184.29      2.32 o 
  -8   4   6      603.45      572.34      6.61 o 
  -7   4   6      578.65      583.82      7.78 o 
  -6   4   6      269.71      286.77      4.34 o 
  -5   4   6        1.12        2.06      0.63 o 
  -4   4   6      446.08      428.53      6.72 o 
  -3   4   6      545.73      664.26      8.14 o 
  -2   4   6      230.83      226.17      8.14 o 
  -1   4   6       92.67       78.11      0.84 o 
   0   4   6     1284.73     1302.55     17.21 o 
   1   4   6      248.44      226.30      3.08 o 
   2   4   6       77.77       67.85      1.26 o 
   3   4   6      102.14      129.79      2.23 o 
   4   4   6       17.29       18.51      0.86 o 
   5   4   6      487.65      481.33      7.35 o 
   6   4   6      124.69      124.81      2.31 o 
   7   4   6      326.44      315.96      5.28 o 
   8   4   6        3.59        1.93      0.94 o 
   9   4   6        3.66        1.75      0.81 o 
  10   4   6        1.00       -0.29      0.78 o 
  11   4   6       29.97       36.09      2.32 o 
  12   4   6       26.61       27.01      2.40 o 
  13   4   6        0.05        1.06      1.25 o 
 -14   5   6       59.17       64.00      3.00 o 
 -13   5   6       16.31       18.45      0.84 o 
 -12   5   6       54.69       59.64      1.46 o 
 -11   5   6        0.77        0.77      0.43 o 
 -10   5   6        0.00        1.64      0.69 o 
  -9   5   6      738.05      746.64     12.97 o 
  -8   5   6       22.58       24.71      0.78 o 
  -7   5   6       10.55       14.43      0.64 o 
  -6   5   6       41.96       38.08      0.69 o 
  -5   5   6       16.23       13.53      0.61 o 
  -4   5   6      145.12      146.53      1.73 o 
  -3   5   6      223.68      223.09      2.55 o 
  -2   5   6      189.73      197.45      2.42 o 
  -1   5   6      146.82      151.13      1.87 o 
   0   5   6        4.60        4.86      0.32 o 
   1   5   6       86.42       85.16      1.81 o 
   2   5   6      823.47      776.62     12.42 o 
   3   5   6        0.85        1.03      0.48 o 
   4   5   6       58.01       52.14      1.23 o 
   5   5   6       59.60       69.02      1.83 o 
   6   5   6       21.54       24.69      1.17 o 
   7   5   6       29.84       39.51      1.62 o 
   8   5   6      135.64      133.46      2.96 o 
   9   5   6      128.70      142.50      3.32 o 
  10   5   6        0.52        0.41      0.71 o 
  11   5   6       22.30       23.41      1.35 o 
  12   5   6       13.60       15.96      1.32 o 
 -13   6   6        8.47        9.45      1.84 o 
 -12   6   6       40.72       38.90      2.08 o 
 -11   6   6        0.03       -0.20      0.39 o 
 -10   6   6      125.73      126.91      1.90 o 
  -9   6   6       39.93       38.56      1.62 o 
  -8   6   6        8.38        8.95      0.67 o 
  -7   6   6       16.04       17.08      0.49 o 
  -6   6   6        7.44        8.33      0.51 o 
  -5   6   6        0.44        0.68      0.33 o 
  -4   6   6        8.96       17.23      0.63 o 
  -3   6   6       54.77       51.46      1.29 o 
  -2   6   6       27.14       27.34      1.27 o 
  -1   6   6      178.48      183.73      2.85 o 
   0   6   6        0.08        0.31      0.23 o 
   1   6   6      234.32      238.88      3.68 o 
   2   6   6      191.89      214.08      3.43 o 
   3   6   6      166.42      165.48      3.23 o 
   4   6   6      296.90      293.90      4.37 o 
   5   6   6        6.48        7.23      0.74 o 
   6   6   6       13.19       15.74      1.18 o 
   7   6   6        4.75        5.43      1.06 o 
   8   6   6       13.37       11.91      1.05 o 
   9   6   6       65.19       73.95      2.66 o 
  10   6   6        9.17        8.30      0.96 o 
  11   6   6        7.82        6.15      0.99 o 
  12   6   6        7.19        6.39      1.12 o 
 -12   7   6       29.91       34.49      8.10 o 
 -11   7   6        5.69        7.03      1.45 o 
 -10   7   6        0.23       -0.41      0.52 o 
  -9   7   6        5.31        5.63      0.58 o 
  -8   7   6        0.23        0.17      0.30 o 
  -7   7   6        5.16        5.16      0.52 o 
  -6   7   6        5.46        5.47      0.52 o 
  -5   7   6        1.75        1.82      0.45 o 
  -4   7   6        7.89        8.91      0.82 o 
  -3   7   6       17.68       13.89      0.57 o 
  -2   7   6       80.32       74.74      1.36 o 
  -1   7   6        1.33        0.49      0.52 o 
   0   7   6        4.10        4.45      0.48 o 
   1   7   6       22.70       22.49      0.94 o 
   2   7   6      209.45      213.13      3.59 o 
   3   7   6      259.66      240.83      3.91 o 
   4   7   6      166.47      166.56      3.49 o 
   5   7   6      440.63      441.04      7.85 o 
   6   7   6        5.20        4.85      0.86 o 
   7   7   6       11.21       11.90      1.01 o 
   8   7   6        0.23        0.33      0.71 o 
   9   7   6        0.72        0.41      0.74 o 
  10   7   6        0.09        0.72      1.09 o 
  11   7   6        0.12        0.51      0.73 o 
 -11   8   6        7.96        8.94      3.75 o 
 -10   8   6        1.10        1.76      1.61 o 
  -9   8   6        5.75        6.06      1.35 o 
  -8   8   6       49.68       46.47      1.28 o 
  -7   8   6        1.54        1.68      0.50 o 
  -6   8   6        1.65        1.16      0.49 o 
  -5   8   6        1.02        2.19      0.56 o 
  -4   8   6       69.57       62.46      1.83 o 
  -3   8   6        7.35        5.62      0.57 o 
  -2   8   6        7.86        7.48      0.60 o 
  -1   8   6       66.86       64.16      2.02 o 
   0   8   6        1.31        1.85      0.62 o 
   1   8   6       30.47       32.97      1.27 o 
   2   8   6       58.54       58.89      1.54 o 
   3   8   6       28.37       29.97      1.64 o 
   4   8   6        3.81        3.15      0.75 o 
   5   8   6        7.47        5.60      0.72 o 
   6   8   6        4.56        4.45      0.82 o 
   7   8   6       11.25       13.99      1.07 o 
   8   8   6       21.35       21.62      1.36 o 
   9   8   6        0.27       -0.56      0.65 o 
 -10   9   6       13.79       17.27      2.90 o 
  -9   9   6        0.21       -1.15      1.68 o 
  -8   9   6       12.08        9.32      2.29 o 
  -7   9   6       54.91       51.44      3.35 o 
  -6   9   6        4.83        4.30      0.50 o 
  -5   9   6       18.01       20.07      0.75 o 
  -4   9   6       42.24       37.80      1.13 o 
  -3   9   6       15.46       11.75      1.26 o 
  -2   9   6       56.10       55.30      1.28 o 
  -1   9   6      179.20      183.30      3.34 o 
   0   9   6       75.43       68.63      2.30 o 
   1   9   6        1.18        1.14      0.66 o 
   2   9   6        7.28        6.89      0.85 o 
   3   9   6       54.43       54.38      2.02 o 
   4   9   6        9.66        9.92      0.83 o 
   5   9   6       13.43       13.01      1.13 o 
   6   9   6        8.72        6.99      1.03 o 
   7   9   6       26.08       27.47      2.14 o 
   8   9   6        7.57        6.23      0.94 o 
  -8  10   6        3.40        4.28      2.14 o 
  -7  10   6        5.50        3.36      3.21 o 
  -6  10   6        0.28        2.06      1.76 o 
  -5  10   6        1.09        0.19      0.56 o 
  -4  10   6        8.65       10.74      0.68 o 
  -3  10   6        1.97        1.77      0.44 o 
  -2  10   6       14.79       16.62      0.93 o 
  -1  10   6       29.56       23.86      0.87 o 
   0  10   6       60.06       56.56      1.54 o 
   1  10   6       27.86       33.54      1.67 o 
   2  10   6        2.58        2.49      0.84 o 
   3  10   6       13.03       14.24      2.49 o 
   4  10   6       15.59       17.29      1.41 o 
   5  10   6        9.49        6.19      1.24 o 
   6  10   6        0.00       -0.61      0.85 o 
  -4  11   6       30.30       32.96      1.92 o 
  -3  11   6       30.00       31.98      1.20 o 
  -2  11   6        4.54        4.17      0.76 o 
  -1  11   6        2.32        1.43      0.50 o 
   0  11   6        7.69       10.33      2.24 o 
   1  11   6       28.04       26.95      2.49 o 
   2  11   6        0.00        0.08      0.75 o 
 -15   1   7        5.17        7.37      0.88 o 
 -14   1   7       13.49       15.16      1.11 o 
 -13   1   7       37.67       38.30      1.26 o 
 -12   1   7       31.89       29.88      1.05 o 
 -11   1   7        4.42        5.07      0.49 o 
 -10   1   7      311.55      305.18      4.19 o 
  -9   1   7      463.43      458.12      5.28 o 
  -8   1   7      102.05      107.58      1.27 o 
  -7   1   7       18.37       18.13      0.43 o 
  -6   1   7        6.48        9.13      0.81 o 
  -5   1   7      178.97      179.50      1.66 o 
  -4   1   7     2310.32     2459.14     62.07 o 
  -3   1   7      262.78      230.76      2.01 o 
  -2   1   7       86.27       93.87      1.14 o 
  -1   1   7      248.11      232.84      3.30 o 
   0   1   7      137.25      151.38      1.84 o 
   1   1   7     1367.90     1310.10     19.19 o 
   2   1   7        0.01        0.40      0.41 o 
   3   1   7      482.54      407.03      5.53 o 
   4   1   7      192.50      203.39      3.34 o 
   5   1   7        1.79        3.06      0.93 o 
   6   1   7       29.61       39.05      2.01 o 
   7   1   7       21.66       20.30      1.40 o 
   8   1   7      191.81      180.76      4.88 o 
   9   1   7      159.51      159.75      4.66 o 
  10   1   7       39.87       31.51      1.82 o 
  11   1   7        0.15       -0.27      1.14 o 
  12   1   7       11.93       12.35      1.42 o 
  13   1   7        8.09       10.04      1.67 o 
 -15   2   7       27.25       34.34      1.27 o 
 -14   2   7       17.19       21.21      2.02 o 
 -13   2   7        0.20        0.34      0.55 o 
 -12   2   7       35.19       36.16      1.11 o 
 -11   2   7      134.32      135.20      2.23 o 
 -10   2   7       90.72       87.79      1.86 o 
  -9   2   7        9.37       10.37      0.51 o 
  -8   2   7      123.22      131.44      1.55 o 
  -7   2   7        0.43        0.14      0.23 o 
  -6   2   7      743.20      684.93     78.21 o 
  -5   2   7      332.06      309.47      5.60 o 
  -4   2   7     1305.55     1387.27     32.36 o 
  -3   2   7     2665.34     3164.39     61.50 o 
  -2   2   7       17.46       12.04      0.52 o 
  -1   2   7      604.21      613.52      6.52 o 
   0   2   7      193.19      185.74      1.78 o 
   1   2   7       86.11       96.29      1.48 o 
   2   2   7      261.50      266.04      2.96 o 
   3   2   7      216.82      245.84      3.84 o 
   4   2   7       33.91       46.40      1.33 o 
   5   2   7      298.69      298.35      4.37 o 
   6   2   7       34.36       33.12      1.48 o 
   7   2   7       50.38       51.65      2.08 o 
   8   2   7      336.83      326.01      8.01 o 
   9   2   7       61.21       68.77      3.19 o 
  10   2   7       54.40       52.83      2.15 o 
  11   2   7       11.30       11.61      1.86 o 
  12   2   7        2.16        2.58      1.06 o 
  13   2   7       34.57       37.58      2.31 o 
 -15   3   7        7.42        7.85      0.99 o 
 -14   3   7        5.10        5.31      0.63 o 
 -13   3   7        0.32        1.51      0.47 o 
 -12   3   7        0.14        0.25      0.40 o 
 -11   3   7      215.57      216.87      2.89 o 
 -10   3   7      538.84      533.19      6.69 o 
  -9   3   7     1196.65     1172.25     17.73 o 
  -8   3   7      151.62      140.18      1.58 o 
  -7   3   7      108.79       96.44      2.67 o 
  -6   3   7       39.89       32.14      1.18 o 
  -5   3   7       83.30       87.90      1.64 o 
  -4   3   7      349.41      433.49      6.57 o 
  -3   3   7       17.47       20.47      0.57 o 
  -2   3   7      111.23      105.43      0.93 o 
  -1   3   7      269.95      292.57      2.87 o 
   0   3   7      416.83      406.95      4.29 o 
   1   3   7       13.81       18.19      0.61 o 
   2   3   7        4.49       12.78      0.80 o 
   3   3   7      462.83      458.88      6.30 o 
   4   3   7        0.47        0.86      0.48 o 
   5   3   7        0.36        1.06      0.54 o 
   6   3   7       66.42       72.08      1.93 o 
   7   3   7       37.48       39.42      1.49 o 
   8   3   7      270.33      259.63      6.30 o 
   9   3   7       22.69       20.55      1.77 o 
  10   3   7        1.03        2.38      1.15 o 
  11   3   7        6.48        7.31      1.70 o 
  12   3   7        0.09        1.04      0.97 o 
  13   3   7        0.46        2.02      1.17 o 
 -14   4   7        8.49       11.39      1.43 o 
 -13   4   7        0.31        0.29      0.46 o 
 -12   4   7       11.15       11.47      0.56 o 
 -11   4   7       19.30       18.25      0.58 o 
 -10   4   7        1.72        1.92      0.47 o 
  -9   4   7       83.46       74.06      1.08 o 
  -8   4   7      231.33      229.65      2.89 o 
  -7   4   7       58.25       63.18      1.55 o 
  -6   4   7        7.49        6.16      1.03 o 
  -5   4   7       16.26       21.11      1.28 o 
  -4   4   7      199.62      213.45      3.31 o 
  -3   4   7       34.11       51.70      1.68 o 
  -2   4   7      293.35      325.47      3.54 o 
  -1   4   7       99.61       97.54      1.16 o 
   0   4   7        0.01        2.30      0.32 o 
   1   4   7      341.49      358.76      9.42 o 
   2   4   7        3.34        1.80      0.51 o 
   3   4   7      842.35      887.29     12.89 o 
   4   4   7      160.66      163.43      2.92 o 
   5   4   7        0.01        0.23      0.61 o 
   6   4   7       31.01       26.89      1.55 o 
   7   4   7        5.54        8.30      1.01 o 
   8   4   7      119.53      120.57      4.17 o 
   9   4   7       27.32       32.88      1.93 o 
  10   4   7       14.89       13.21      1.26 o 
  11   4   7        0.81        1.30      0.80 o 
  12   4   7       20.43       23.45      2.17 o 
 -14   5   7        0.06        1.41      0.72 o 
 -13   5   7       12.08       12.95      1.01 o 
 -12   5   7       14.88       16.24      1.08 o 
 -11   5   7       18.12       19.44      0.81 o 
 -10   5   7       75.60       70.45      3.10 o 
  -9   5   7      137.96      139.87      1.93 o 
  -8   5   7       25.09       19.45      0.52 o 
  -7   5   7       10.66       14.46      0.70 o 
  -6   5   7       80.65       91.97      1.57 o 
  -5   5   7        0.03        0.00      0.18 o 
  -4   5   7        4.10        7.25      0.99 o 
  -3   5   7      349.83      347.83      3.83 o 
  -2   5   7       10.93       10.31      0.41 o 
  -1   5   7       26.10       27.62      0.73 o 
   0   5   7       15.12       16.17      0.53 o 
   1   5   7      154.36      160.90      2.24 o 
   2   5   7       15.37       14.70      1.20 o 
   3   5   7      443.96      430.44      6.25 o 
   4   5   7        8.59       11.15      0.88 o 
   5   5   7      107.78      104.24      2.13 o 
   6   5   7       22.05       21.20      1.22 o 
   7   5   7       21.77       23.23      1.18 o 
   8   5   7      420.47      428.06      8.16 o 
   9   5   7      227.26      241.01      5.84 o 
  10   5   7       20.16       18.77      1.34 o 
  11   5   7       28.94       31.95      1.90 o 
  12   5   7        0.36        1.08      0.84 o 
 -13   6   7        5.87        7.11      1.71 o 
 -12   6   7       28.28       27.33      2.06 o 
 -11   6   7        1.22        0.53      0.43 o 
 -10   6   7       15.18       15.92      0.51 o 
  -9   6   7       12.04       12.43      0.57 o 
  -8   6   7       18.38       13.02      0.60 o 
  -7   6   7       97.28       88.57      2.86 o 
  -6   6   7      214.47      209.34      6.07 o 
  -5   6   7       10.10        9.41      0.36 o 
  -4   6   7      231.63      223.93      3.40 o 
  -3   6   7       80.21       79.79      1.20 o 
  -2   6   7       29.04       23.18      0.82 o 
  -1   6   7        2.62        4.62      0.33 o 
   0   6   7       27.63       26.73      0.64 o 
   1   6   7        1.64        1.72      0.48 o 
   2   6   7        0.01       -0.04      0.37 o 
   3   6   7       30.84       33.01      1.11 o 
   4   6   7       42.91       45.07      1.48 o 
   5   6   7        0.10        0.18      0.55 o 
   6   6   7        0.47        0.55      0.71 o 
   7   6   7        0.57        0.28      0.64 o 
   8   6   7       59.66       58.63      2.16 o 
   9   6   7       57.79       59.72      2.22 o 
  10   6   7        2.02        2.42      0.88 o 
  11   6   7       19.25       25.26      1.99 o 
 -12   7   7        6.77        6.96      1.99 o 
 -11   7   7        1.27        1.55      1.90 o 
 -10   7   7       24.64       28.65      3.55 o 
  -9   7   7       20.11       26.31      2.29 o 
  -8   7   7        0.62        0.47      0.21 o 
  -7   7   7       32.58       36.36      1.62 o 
  -6   7   7        0.64        0.79      0.26 o 
  -5   7   7        3.29        1.56      0.33 o 
  -4   7   7        0.02        0.38      0.48 o 
  -3   7   7      144.91      131.88      2.99 o 
  -2   7   7        1.09        0.00      0.35 o 
  -1   7   7      103.42      113.90      1.99 o 
   0   7   7      125.57      115.06      3.13 o 
   1   7   7       17.00       16.34      0.69 o 
   2   7   7      105.09      110.67      4.70 o 
   3   7   7       95.38      101.26      2.06 o 
   4   7   7        0.60       -0.08      0.56 o 
   5   7   7       40.96       39.61      1.74 o 
   6   7   7        0.17        1.13      0.62 o 
   7   7   7       77.36       84.61      2.38 o 
   8   7   7       36.32       41.39      2.14 o 
   9   7   7       62.30       56.87      1.93 o 
  10   7   7        0.01        0.08      0.73 o 
 -11   8   7        0.00        0.54      1.53 o 
 -10   8   7       10.19       14.83      4.13 o 
  -9   8   7       15.51       19.22      2.20 o 
  -8   8   7        4.49        7.02      1.83 o 
  -7   8   7       35.75       36.86      2.15 o 
  -6   8   7       45.92       41.39      1.41 o 
  -5   8   7       42.43       41.74      1.72 o 
  -4   8   7       16.95       18.05      1.00 o 
  -3   8   7       33.54       30.36      1.00 o 
  -2   8   7       83.97       86.74      1.79 o 
  -1   8   7       20.65       20.95      1.13 o 
   0   8   7      116.79      121.42      2.46 o 
   1   8   7       59.78       66.08      2.04 o 
   2   8   7       27.65       28.25      1.25 o 
   3   8   7       15.33       17.85      0.99 o 
   4   8   7        0.05       -0.08      0.58 o 
   5   8   7        8.16        8.39      0.91 o 
   6   8   7       22.93       20.31      1.58 o 
   7   8   7        2.23        2.33      1.01 o 
   8   8   7        5.19        5.22      0.90 o 
   9   8   7       40.33       42.60      2.41 o 
  -9   9   7        0.07        0.92      2.68 o 
  -8   9   7       12.63       11.54      2.45 o 
  -7   9   7        4.92        3.36      1.91 o 
  -6   9   7        9.94        9.57      1.18 o 
  -5   9   7        4.14        1.89      0.53 o 
  -4   9   7       11.35       11.78      0.75 o 
  -3   9   7        9.77        7.69      0.74 o 
  -2   9   7        2.24        0.75      0.37 o 
  -1   9   7      127.43      125.26      2.37 o 
   0   9   7       33.79       37.93      1.28 o 
   1   9   7       17.30       19.81      1.28 o 
   2   9   7       55.27       61.23      2.16 o 
   3   9   7       83.69       87.90      3.24 o 
   4   9   7        8.36        6.24      0.77 o 
   5   9   7       11.12       11.65      1.08 o 
   6   9   7       22.37       23.89      1.64 o 
   7   9   7       33.44       31.35      1.79 o 
  -7  10   7        0.02        1.62      1.37 o 
  -6  10   7        0.50       -0.41      1.40 o 
  -5  10   7        0.61       -0.88      1.05 o 
  -4  10   7       36.00       38.80      2.32 o 
  -3  10   7       19.25       20.14      0.91 o 
  -2  10   7        0.42        0.90      0.47 o 
  -1  10   7        0.64        1.39      0.50 o 
   0  10   7       10.73       10.02      1.00 o 
   1  10   7       44.98       53.52      2.75 o 
   2  10   7       18.19       18.55      1.42 o 
   3  10   7        3.49        3.45      0.93 o 
   4  10   7        0.26       -0.05      0.67 o 
   5  10   7       26.91       33.32      1.64 o 
  -2  11   7       18.09       23.82      1.62 o 
  -1  11   7        8.00        5.05      0.72 o 
   0  11   7       53.55       51.68      3.74 o 
 -15   0   8        2.09        3.13      1.40 o 
 -14   0   8       25.26       27.03      2.02 o 
 -13   0   8       13.15       13.75      1.16 o 
 -12   0   8       24.33       22.66      1.09 o 
 -11   0   8        0.18        0.46      0.48 o 
 -10   0   8       13.21       14.69      1.06 o 
  -9   0   8     1298.45     1316.10     26.67 o 
  -8   0   8      105.23      112.00      2.99 o 
  -7   0   8       87.21       89.96      2.13 o 
  -6   0   8     1904.76     2028.20     52.58 o 
  -5   0   8      468.57      520.52      7.64 o 
  -4   0   8      883.67      739.41     10.19 o 
  -3   0   8     1860.69     2223.17     54.58 o 
  -2   0   8      152.32      139.27      2.33 o 
  -1   0   8     1269.46     1361.24     25.36 o 
   0   0   8      208.91      196.55      4.59 o 
   1   0   8      146.13      175.23      2.88 o 
   2   0   8      937.26     1053.72     20.37 o 
   3   0   8        7.60        8.14      0.82 o 
   4   0   8        0.36        0.30      0.71 o 
   5   0   8        3.26        3.72      1.24 o 
   6   0   8       88.18       76.46      4.59 o 
   7   0   8       56.90       48.64      3.17 o 
   8   0   8       22.13       19.41      2.00 o 
   9   0   8        6.76        4.02      2.01 o 
  10   0   8       39.45       44.73      2.83 o 
  11   0   8       36.93       35.47      3.79 o 
  12   0   8       19.58       17.79      2.68 o 
  13   0   8       21.91       27.57      3.41 o 
 -15   1   8       17.40       24.97      1.02 o 
 -14   1   8        6.06        5.96      0.63 o 
 -13   1   8       19.27       19.79      0.76 o 
 -12   1   8       46.77       44.87      1.06 o 
 -11   1   8      236.11      231.55      2.83 o 
 -10   1   8       59.81       59.87      1.32 o 
  -9   1   8     1067.36     1035.59     13.81 o 
  -8   1   8      253.99      242.78      3.35 o 
  -7   1   8      194.55      215.02      2.86 o 
  -6   1   8      132.81      115.63      1.30 o 
  -5   1   8       14.49       19.08      0.61 o 
  -4   1   8       97.43      105.72      1.07 o 
  -3   1   8      456.66      497.94      6.82 o 
  -2   1   8        7.87        8.70      0.51 o 
  -1   1   8       33.40       19.15      0.43 o 
   0   1   8       29.06       24.43      0.55 o 
   1   1   8      310.14      295.87      3.97 o 
   2   1   8      312.43      315.72      4.08 o 
   3   1   8      274.03      308.80      4.06 o 
   4   1   8      489.96      521.25      7.65 o 
   5   1   8       38.85       44.85      1.48 o 
   6   1   8       63.96       63.71      2.12 o 
   7   1   8        2.35        2.12      0.88 o 
   8   1   8        0.21        0.41      0.84 o 
   9   1   8       11.73       10.49      1.48 o 
  10   1   8        9.94       10.52      1.29 o 
  11   1   8        7.77        7.73      1.93 o 
  12   1   8       17.31       17.00      3.66 o 
  13   1   8       12.73       12.31      2.02 o 
 -15   2   8        1.96        3.15      1.40 o 
 -14   2   8       14.26       18.16      1.61 o 
 -13   2   8       10.05        9.96      1.17 o 
 -12   2   8       18.35       17.73      0.76 o 
 -11   2   8        9.91        9.33      0.49 o 
 -10   2   8      668.18      664.37      8.07 o 
  -9   2   8      195.44      196.38      2.36 o 
  -8   2   8        0.19       -0.09      0.36 o 
  -7   2   8      185.90      173.20      2.78 o 
  -6   2   8      171.42      185.53      3.32 o 
  -5   2   8        4.92        3.78      0.81 o 
  -4   2   8      435.42      378.59     29.35 o 
  -3   2   8      878.78      917.40     28.86 o 
  -2   2   8       66.31       59.46      0.65 o 
  -1   2   8       13.68        7.79      0.41 o 
   0   2   8        8.05       12.22      0.66 o 
   1   2   8       82.07       78.50      1.38 o 
   2   2   8       28.62       29.66      0.74 o 
   3   2   8       16.27       14.66      0.97 o 
   4   2   8       60.98       66.80      1.97 o 
   5   2   8        1.11        3.19      0.79 o 
   6   2   8        1.13        0.99      0.67 o 
   7   2   8        0.92        0.38      0.62 o 
   8   2   8       35.35       44.24      2.87 o 
   9   2   8      124.78      117.51      3.47 o 
  10   2   8        0.23       -0.90      0.90 o 
  11   2   8        8.38       11.00      2.08 o 
  12   2   8        4.36        5.71      1.29 o 
  13   2   8        0.36        0.29      1.09 o 
 -15   3   8       22.72       25.26      1.42 o 
 -14   3   8       36.02       36.52      1.35 o 
 -13   3   8       25.17       28.11      0.75 o 
 -12   3   8        0.25       -0.24      0.30 o 
 -11   3   8       68.73       69.37      1.17 o 
 -10   3   8      371.13      358.47      4.07 o 
  -9   3   8      145.66      121.43      1.69 o 
  -8   3   8      665.92      662.72     15.72 o 
  -7   3   8      398.18      379.74     12.92 o 
  -6   3   8      151.68      121.59     12.70 o 
  -5   3   8       72.22       88.46      1.48 o 
  -4   3   8       31.68       29.90      0.98 o 
  -3   3   8      344.65      402.74      7.07 o 
  -2   3   8      168.30      170.98      1.62 o 
  -1   3   8      432.71      431.87      5.53 o 
   0   3   8        4.74        7.20      0.37 o 
   1   3   8      178.12      174.56      3.50 o 
   2   3   8       18.67       24.83      0.94 o 
   3   3   8      231.94      275.88      4.07 o 
   4   3   8      123.35      121.47      2.81 o 
   5   3   8       15.79       18.08      1.29 o 
   6   3   8      312.40      277.50      5.13 o 
   7   3   8      128.08      124.23      2.96 o 
   8   3   8      692.12      682.60     12.19 o 
   9   3   8        5.91        5.85      1.00 o 
  10   3   8        0.37        0.90      0.79 o 
  11   3   8        1.90        1.61      1.16 o 
  12   3   8       13.72       14.75      1.68 o 
 -14   4   8        0.69        0.68      0.75 o 
 -13   4   8       18.99       18.59      1.79 o 
 -12   4   8        1.29        1.52      0.81 o 
 -11   4   8       32.24       30.04      1.02 o 
 -10   4   8      110.45      102.92      3.04 o 
  -9   4   8       40.47       41.24      1.63 o 
  -8   4   8       30.35       30.99      0.97 o 
  -7   4   8      112.26      106.39      2.16 o 
  -6   4   8      287.00      314.02      5.58 o 
  -5   4   8       56.04       64.04      1.19 o 
  -4   4   8       29.14       23.68      0.75 o 
  -3   4   8       90.71       97.19      1.96 o 
  -2   4   8      189.95      214.09      2.77 o 
  -1   4   8       48.75       46.25      0.83 o 
   0   4   8       24.22       30.69      0.74 o 
   1   4   8       46.95       49.56      0.82 o 
   2   4   8      110.78      116.86      1.99 o 
   3   4   8        0.71        1.62      0.58 o 
   4   4   8      353.66      388.33      6.29 o 
   5   4   8      139.32      142.98      2.94 o 
   6   4   8       12.51       10.13      0.97 o 
   7   4   8       37.75       35.14      1.61 o 
   8   4   8       33.78       41.57      1.72 o 
   9   4   8       16.75       11.85      1.90 o 
  10   4   8       48.11       49.00      2.15 o 
  11   4   8       11.49        9.99      1.32 o 
  12   4   8       24.35       30.19      1.89 o 
 -14   5   8       25.11       24.62      1.26 o 
 -13   5   8       45.60       53.06      1.94 o 
 -12   5   8       78.45       81.74      2.56 o 
 -11   5   8       11.35       13.53      1.04 o 
 -10   5   8      281.70      273.96      5.99 o 
  -9   5   8        6.29        9.58      0.87 o 
  -8   5   8      166.29      156.20      3.30 o 
  -7   5   8        8.86       10.47      0.74 o 
  -6   5   8      109.68      112.63      2.09 o 
  -5   5   8      148.96      178.14      4.95 o 
  -4   5   8       12.95       14.36      2.36 o 
  -3   5   8      127.85      116.44      3.25 o 
  -2   5   8       16.39       16.38      1.11 o 
  -1   5   8        5.90        5.32      0.43 o 
   0   5   8       22.81       21.54      0.70 o 
   1   5   8      470.75      499.29      6.20 o 
   2   5   8      145.15      154.78      4.03 o 
   3   5   8      388.19      390.29      5.90 o 
   4   5   8        2.46        1.43      0.70 o 
   5   5   8        0.31        0.12      0.61 o 
   6   5   8      209.67      201.12      3.67 o 
   7   5   8        0.12        1.28      0.87 o 
   8   5   8       10.96        8.28      1.23 o 
   9   5   8       15.07       14.11      1.50 o 
  10   5   8       14.68       17.10      1.43 o 
  11   5   8        0.79        0.79      0.88 o 
 -13   6   8        9.89       10.85      1.67 o 
 -12   6   8       40.79       42.18      2.77 o 
 -11   6   8       25.49       26.25      2.61 o 
 -10   6   8       18.86       15.71      1.81 o 
  -9   6   8        5.50        4.14      0.63 o 
  -8   6   8       63.36       62.84      2.66 o 
  -7   6   8        4.34        2.87      1.66 o 
  -6   6   8      139.55      146.26      6.42 o 
  -5   6   8        2.31        2.14      0.78 o 
  -4   6   8        7.18        6.55      1.03 o 
  -3   6   8       12.55       11.76      0.45 o 
  -2   6   8       51.01       51.61      1.14 o 
  -1   6   8      108.35      109.33      1.61 o 
   0   6   8      125.22      124.57      1.73 o 
   1   6   8        0.04        0.59      0.29 o 
   2   6   8      198.05      202.27      3.66 o 
   3   6   8        5.69        5.17      0.72 o 
   4   6   8       23.17       23.60      1.10 o 
   5   6   8       50.91       54.85      2.00 o 
   6   6   8       50.09       46.27      1.62 o 
   7   6   8        5.60        3.28      1.00 o 
   8   6   8       67.14       76.27      2.32 o 
   9   6   8        6.22        7.93      1.25 o 
  10   6   8        8.04        8.72      1.23 o 
 -12   7   8        1.16        2.83      1.68 o 
 -11   7   8        2.90        4.67      1.95 o 
 -10   7   8        0.00       -0.69      1.38 o 
  -9   7   8       53.38       56.93      2.80 o 
  -8   7   8       93.51       98.59      5.35 o 
  -7   7   8      106.19      108.43      4.23 o 
  -6   7   8        0.03        2.87      1.95 o 
  -5   7   8       22.67       24.68      1.94 o 
  -4   7   8      320.55      308.60      8.24 o 
  -3   7   8      148.16      136.79      4.30 o 
  -2   7   8       92.54       81.57      2.83 o 
  -1   7   8      272.99      268.33      4.08 o 
   0   7   8       88.08       91.68      1.72 o 
   1   7   8       51.30       48.47      1.17 o 
   2   7   8       46.80       42.75      1.16 o 
   3   7   8       17.93       19.43      1.30 o 
   4   7   8       72.92       73.36      2.00 o 
   5   7   8        2.39        4.16      0.81 o 
   6   7   8       15.56       17.39      1.13 o 
   7   7   8        0.02       -0.87      0.87 o 
   8   7   8       37.50       38.72      1.66 o 
   9   7   8       75.94       83.18      2.97 o 
 -10   8   8       28.43       27.59      3.21 o 
  -9   8   8       25.59       31.57      3.21 o 
  -8   8   8        8.56        9.48      1.83 o 
  -7   8   8       35.97       33.22      3.35 o 
  -6   8   8        2.84        2.13      0.89 o 
  -5   8   8       45.23       36.59      2.36 o 
  -4   8   8       22.36       24.74      1.25 o 
  -3   8   8      111.02      110.46      2.12 o 
  -2   8   8       48.37       46.89      1.31 o 
  -1   8   8      159.44      160.00      6.52 o 
   0   8   8        6.45        7.56      0.78 o 
   1   8   8      100.06       96.88      5.03 o 
   2   8   8        5.56        4.31      0.59 o 
   3   8   8        0.00        0.33      0.33 o 
   4   8   8        1.13        0.70      0.74 o 
   5   8   8       29.95       29.31      1.46 o 
   6   8   8        0.54        0.18      0.63 o 
   7   8   8        5.16        4.85      1.20 o 
   8   8   8        1.86        1.39      0.83 o 
  -9   9   8        3.40        7.57      3.75 o 
  -8   9   8        3.87        5.04      3.29 o 
  -7   9   8       15.03       18.21      2.02 o 
  -6   9   8        8.65       11.57      1.75 o 
  -5   9   8       13.68       13.69      1.61 o 
  -4   9   8       57.59       59.57      2.54 o 
  -3   9   8        6.59        6.74      0.57 o 
  -2   9   8        0.93        0.66      0.39 o 
  -1   9   8      175.25      175.11      4.85 o 
   0   9   8       17.71       17.45      1.47 o 
   1   9   8       10.24        8.97      0.86 o 
   2   9   8       16.95       15.29      1.67 o 
   3   9   8        9.07        9.72      1.10 o 
   4   9   8        4.09        2.50      0.88 o 
   5   9   8       37.23       41.31      1.77 o 
   6   9   8        6.01        6.56      1.23 o 
  -6  10   8       32.69       39.32      3.00 o 
  -5  10   8       21.95       20.73      1.85 o 
  -4  10   8        2.00        1.53      0.93 o 
  -3  10   8        0.10       -0.02      1.06 o 
  -2  10   8       40.44       37.65      2.49 o 
  -1  10   8       12.93       14.99      0.75 o 
   0  10   8        1.03        0.43      0.67 o 
   1  10   8        1.53        0.94      0.99 o 
   2  10   8        2.40        1.57      0.68 o 
   3  10   8        7.78        7.56      1.47 o 
   4  10   8        1.46        1.19      0.77 o 
 -15   1   9       14.15       14.75      1.13 o 
 -14   1   9        9.01        7.70      0.70 o 
 -13   1   9        0.37        0.30      0.38 o 
 -12   1   9        0.00        0.47      0.38 o 
 -11   1   9       11.48       13.67      0.56 o 
 -10   1   9       21.27       20.84      0.79 o 
  -9   1   9        6.55        5.68      0.51 o 
  -8   1   9      136.29      129.24      2.37 o 
  -7   1   9        5.78        5.19      0.59 o 
  -6   1   9       17.53       14.49      0.60 o 
  -5   1   9      139.83      166.27      1.78 o 
  -4   1   9        1.98        2.51      0.26 o 
  -3   1   9        1.06        4.31      0.63 o 
  -2   1   9       12.00        7.28      0.50 o 
  -1   1   9      101.93      103.19      1.22 o 
   0   1   9      342.06      298.42      8.50 o 
   1   1   9       77.55       77.53      1.39 o 
   2   1   9      388.92      363.58      4.52 o 
   3   1   9        6.35        1.66      0.47 o 
   4   1   9       80.57       71.90      1.61 o 
   5   1   9        7.35        6.51      0.89 o 
   6   1   9      120.02      116.59      2.71 o 
   7   1   9        2.83        1.92      0.70 o 
   8   1   9        8.22        6.41      1.09 o 
   9   1   9        4.02        3.07      1.20 o 
  10   1   9       30.86       38.74      2.06 o 
  11   1   9        0.12       -0.10      1.18 o 
  12   1   9        2.16        1.67      1.20 o 
 -15   2   9       13.23       13.21      1.62 o 
 -14   2   9        0.02        0.88      0.94 o 
 -13   2   9       23.02       25.33      0.75 o 
 -12   2   9       59.41       58.47      0.98 o 
 -11   2   9       68.85       67.27      1.26 o 
 -10   2   9       18.23       19.03      0.93 o 
  -9   2   9      641.65      602.81      9.10 o 
  -8   2   9       13.41       13.60      1.19 o 
  -7   2   9       82.83       86.12      2.17 o 
  -6   2   9      342.12      336.62      5.53 o 
  -5   2   9      135.50      144.44      2.38 o 
  -4   2   9        0.17        0.70      0.32 o 
  -3   2   9       32.95       34.03      0.91 o 
  -2   2   9       69.29       51.49      0.71 o 
  -1   2   9       11.37       11.46      0.46 o 
   0   2   9       72.29       85.20      1.26 o 
   1   2   9        4.02        4.57      0.52 o 
   2   2   9      143.93      142.07      1.95 o 
   3   2   9       11.56       14.58      0.76 o 
   4   2   9       85.02       96.79      1.74 o 
   5   2   9       97.26      101.08      2.82 o 
   6   2   9       53.95       53.73      1.72 o 
   7   2   9       74.59       63.37      1.88 o 
   8   2   9       24.26       25.53      1.68 o 
   9   2   9        2.14        3.67      0.91 o 
  10   2   9       32.40       38.46      2.07 o 
  11   2   9        3.37        4.33      1.82 o 
  12   2   9       23.93       30.13      2.50 o 
 -14   3   9       10.42       11.04      1.32 o 
 -13   3   9        0.48        0.74      0.53 o 
 -12   3   9        5.64        4.07      1.33 o 
 -11   3   9        0.83        1.15      0.19 o 
 -10   3   9      168.58      183.03      4.25 o 
  -9   3   9      101.06      107.51      3.97 o 
  -8   3   9        0.20        1.01      0.66 o 
  -7   3   9       25.04       18.91      1.28 o 
  -6   3   9        0.09        0.08      0.86 o 
  -5   3   9        7.88        5.93      0.74 o 
  -4   3   9       48.87       54.82      1.50 o 
  -3   3   9      753.58      772.44     10.52 o 
  -2   3   9       29.71       24.32      0.42 o 
  -1   3   9       50.57       55.48      0.90 o 
   0   3   9       13.81       12.90      0.60 o 
   1   3   9       39.49       37.99      1.10 o 
   2   3   9      335.87      331.09      5.33 o 
   3   3   9      161.50      150.04      2.61 o 
   4   3   9       13.82       14.79      0.90 o 
   5   3   9      150.70      129.51      2.87 o 
   6   3   9       30.89       23.48      1.56 o 
   7   3   9      157.59      159.60      3.76 o 
   8   3   9        0.22        0.73      0.73 o 
   9   3   9       41.20       46.15      2.14 o 
  10   3   9        4.14        3.22      0.92 o 
  11   3   9       35.11       35.76      2.07 o 
  12   3   9       20.42       21.15      1.94 o 
 -14   4   9        0.28        0.49      0.64 o 
 -13   4   9        0.00       -0.45      0.45 o 
 -12   4   9        4.89        4.09      1.21 o 
 -11   4   9        0.37       -0.02      0.57 o 
 -10   4   9       93.92       98.14      2.55 o 
  -9   4   9      191.31      178.51      4.08 o 
  -8   4   9       27.05       27.71      1.38 o 
  -7   4   9       19.90       15.44      1.14 o 
  -6   4   9        6.44        3.41      0.45 o 
  -5   4   9        1.41        1.93      0.39 o 
  -4   4   9       80.79       63.86      2.27 o 
  -3   4   9      184.48      204.10      3.21 o 
  -2   4   9       51.36       57.09      1.19 o 
  -1   4   9      816.18      821.56     10.48 o 
   0   4   9       48.43       49.81      0.89 o 
   1   4   9       43.45       57.64      1.48 o 
   2   4   9      181.90      193.28      3.34 o 
   3   4   9       89.44       94.07      1.91 o 
   4   4   9        6.34        4.27      0.70 o 
   5   4   9        5.56        4.26      0.79 o 
   6   4   9       72.12       65.52      2.31 o 
   7   4   9       25.54       21.42      1.35 o 
   8   4   9       30.49       28.84      1.65 o 
   9   4   9       11.60       11.70      1.17 o 
  10   4   9        0.26        0.46      0.90 o 
  11   4   9        8.37       10.39      1.82 o 
 -13   5   9        2.37        0.68      0.78 o 
 -12   5   9       21.45       27.28      1.21 o 
 -11   5   9        1.12        1.45      0.56 o 
 -10   5   9      308.03      307.93     10.52 o 
  -9   5   9      107.01      103.15      3.02 o 
  -8   5   9        3.02        1.44      0.43 o 
  -7   5   9       85.77       79.01      1.75 o 
  -6   5   9      113.74      109.71      1.95 o 
  -5   5   9      143.70      160.91      4.49 o 
  -4   5   9      118.22      117.98      3.45 o 
  -3   5   9      106.76      124.01      2.86 o 
  -2   5   9      351.13      371.21      7.71 o 
  -1   5   9       52.05       51.11      0.88 o 
   0   5   9      211.24      208.91      2.94 o 
   1   5   9      612.51      606.85      8.62 o 
   2   5   9      546.78      536.07      8.96 o 
   3   5   9      282.21      289.48      4.34 o 
   4   5   9      635.69      651.10     11.06 o 
   5   5   9      198.30      196.66      4.02 o 
   6   5   9       64.86       69.75      2.12 o 
   7   5   9       25.33       27.52      1.66 o 
   8   5   9       85.65       90.58      2.95 o 
   9   5   9        1.13        1.88      0.99 o 
  10   5   9        0.09        0.25      0.76 o 
 -12   6   9        0.15        1.63      1.07 o 
 -11   6   9       33.84       32.10      2.68 o 
 -10   6   9       48.42       49.44      2.66 o 
  -9   6   9        6.52        6.48      1.28 o 
  -8   6   9       47.32       47.31      2.43 o 
  -7   6   9        2.04        2.99      1.04 o 
  -6   6   9        9.22        7.87      1.01 o 
  -5   6   9      155.22      137.69      3.56 o 
  -4   6   9        9.11        7.74      1.30 o 
  -3   6   9        0.04       -0.11      0.75 o 
  -2   6   9      132.33      129.00      4.56 o 
  -1   6   9      645.97      673.49     10.49 o 
   0   6   9        8.67        7.96      0.46 o 
   1   6   9      340.25      343.00      4.93 o 
   2   6   9       50.22       49.67      1.28 o 
   3   6   9        1.44        3.46      0.73 o 
   4   6   9       50.23       54.00      1.77 o 
   5   6   9       42.85       41.55      1.69 o 
   6   6   9       10.03        5.85      0.82 o 
   7   6   9        0.65        2.05      0.86 o 
   8   6   9      132.92      143.28      4.25 o 
   9   6   9        4.58        4.63      1.04 o 
  10   6   9       16.26       22.94      2.32 o 
 -11   7   9        9.75       11.77      2.22 o 
 -10   7   9       86.42       87.18      3.74 o 
  -9   7   9       27.19       29.20      2.83 o 
  -8   7   9        8.03       10.10      1.48 o 
  -7   7   9        5.65        6.54      1.29 o 
  -6   7   9       45.66       48.30      3.17 o 
  -5   7   9        3.60        4.20      0.96 o 
  -4   7   9      120.11      115.21      3.47 o 
  -3   7   9        2.29        1.99      0.41 o 
  -2   7   9        0.19        0.24      0.26 o 
  -1   7   9      255.47      250.12      9.85 o 
   0   7   9      179.56      180.07      5.62 o 
   1   7   9       18.96       15.40      1.05 o 
   2   7   9       20.76       22.82      1.07 o 
   3   7   9        6.93        6.24      0.73 o 
   4   7   9       28.67       30.50      1.50 o 
   5   7   9        0.22        0.81      0.68 o 
   6   7   9       18.30       18.63      1.34 o 
   7   7   9        1.22        1.68      0.89 o 
   8   7   9       14.87       16.55      1.36 o 
   9   7   9        2.56        0.00      0.80 o 
 -10   8   9       72.51       85.37      5.35 o 
  -9   8   9        0.00        0.54      1.45 o 
  -8   8   9       50.73       56.18      3.97 o 
  -7   8   9        3.06        3.60      1.14 o 
  -6   8   9        0.06        0.74      1.03 o 
  -5   8   9        9.09       11.57      1.70 o 
  -4   8   9       14.70       14.15      1.38 o 
  -3   8   9       32.99       33.63      1.57 o 
  -2   8   9       17.57       16.60      0.73 o 
  -1   8   9       20.40       23.42      1.18 o 
   0   8   9        0.20       -0.20      0.59 o 
   1   8   9       79.93       75.08      5.77 o 
   2   8   9        2.40        3.28      0.57 o 
   3   8   9       21.37       23.15      1.17 o 
   4   8   9        0.97        0.70      0.65 o 
   5   8   9        4.71        3.84      0.90 o 
   6   8   9       49.97       51.26      2.13 o 
   7   8   9        1.97        1.64      1.02 o 
  -8   9   9       11.21       11.08      2.35 o 
  -7   9   9        0.71        0.55      1.85 o 
  -6   9   9        6.34        7.54      1.63 o 
  -5   9   9        3.96        6.81      1.29 o 
  -4   9   9        3.45        2.47      0.99 o 
  -3   9   9        5.86        7.45      1.72 o 
  -2   9   9        4.98        5.00      1.89 o 
  -1   9   9        3.86        3.19      0.49 o 
   0   9   9       19.38       18.52      0.97 o 
   1   9   9        7.56        5.80      1.74 o 
   2   9   9       81.31       85.61      2.88 o 
   3   9   9        2.10        2.41      0.66 o 
   4   9   9       16.23       15.86      1.32 o 
   5   9   9        5.63        3.64      0.97 o 
  -4  10   9       15.01       17.68      2.68 o 
  -3  10   9       59.16       65.39      2.77 o 
  -2  10   9       15.43       21.42      1.88 o 
  -1  10   9       79.82       80.68      5.90 o 
   0  10   9       43.57       51.88      4.17 o 
   1  10   9       13.78       14.58      1.14 o 
   2  10   9        2.32        1.99      0.90 o 
 -14   0  10       29.09       32.30      1.25 o 
 -13   0  10       23.75       24.84      2.87 o 
 -12   0  10       41.59       44.85      1.64 o 
 -11   0  10       18.47       17.84      1.21 o 
 -10   0  10        1.13        1.31      0.61 o 
  -9   0  10      197.96      203.38      8.90 o 
  -8   0  10      351.85      321.44      4.66 o 
  -7   0  10        3.51        1.13      0.46 o 
  -6   0  10      348.76      343.32      5.47 o 
  -5   0  10     1307.95     1298.87     25.38 o 
  -4   0  10        1.79        0.19      0.42 o 
  -3   0  10      304.05      283.56      4.90 o 
  -2   0  10        7.84        4.95      0.65 o 
  -1   0  10      152.47      145.23      2.58 o 
   0   0  10        2.94        3.59      0.93 o 
   1   0  10      565.65      611.18     11.30 o 
   2   0  10       38.03       38.04      1.59 o 
   3   0  10      143.63      165.02      3.54 o 
   4   0  10        3.94        3.48      1.11 o 
   5   0  10       92.58       68.72      2.21 o 
   6   0  10       28.70       35.78      1.79 o 
   7   0  10      218.97      194.70      6.46 o 
   8   0  10       15.64        9.51      3.78 o 
   9   0  10       41.31       41.72      3.80 o 
  10   0  10        0.00       -0.28      1.20 o 
  11   0  10        5.95        8.92      2.86 o 
 -14   1  10        1.99        1.88      0.62 o 
 -13   1  10       52.77       45.01      1.72 o 
 -12   1  10       21.60       21.12      0.94 o 
 -11   1  10       78.45       75.94      1.55 o 
 -10   1  10       62.56       70.54      1.36 o 
  -9   1  10      199.17      180.85      3.42 o 
  -8   1  10       51.20       49.11      0.96 o 
  -7   1  10       29.81       27.67      0.68 o 
  -6   1  10      289.29      275.96      2.70 o 
  -5   1  10      915.61      960.23     11.74 o 
  -4   1  10      207.62      200.49      1.92 o 
  -3   1  10       43.61       41.55      1.08 o 
  -2   1  10      421.63      397.03      5.34 o 
  -1   1  10      491.26      517.32      5.54 o 
   0   1  10      548.47      508.44      6.34 o 
   1   1  10        5.03        7.47      0.97 o 
   2   1  10       12.61       14.58      1.00 o 
   3   1  10      130.94      145.26      2.55 o 
   4   1  10       47.09       40.94      1.26 o 
   5   1  10       59.45       49.97      1.32 o 
   6   1  10      235.74      205.01      3.58 o 
   7   1  10        6.64        5.63      0.94 o 
   8   1  10       85.71       80.62      2.41 o 
   9   1  10        3.89        2.10      1.06 o 
  10   1  10       24.84       27.08      1.96 o 
  11   1  10        7.92        8.73      2.21 o 
 -14   2  10        0.14        0.85      0.77 o 
 -13   2  10        4.72        5.08      1.07 o 
 -12   2  10        0.02       -0.19      0.61 o 
 -11   2  10       34.77       35.25      1.07 o 
 -10   2  10        0.19        0.15      0.20 o 
  -9   2  10      102.75       98.28      2.02 o 
  -8   2  10       43.93       38.81      1.31 o 
  -7   2  10        8.44       11.25      0.79 o 
  -6   2  10       29.23       22.59      1.19 o 
  -5   2  10        1.16        1.67      0.44 o 
  -4   2  10      104.59      119.64      1.74 o 
  -3   2  10        1.70        0.44      0.31 o 
  -2   2  10      167.19      169.64      1.97 o 
  -1   2  10      249.10      262.61      3.09 o 
   0   2  10       99.91      102.85      1.64 o 
   1   2  10        0.46        0.62      0.39 o 
   2   2  10        0.75        2.74      0.44 o 
   3   2  10       67.38       64.88      1.41 o 
   4   2  10       13.25       12.24      0.87 o 
   5   2  10       68.00       72.74      1.79 o 
   6   2  10       20.18       27.78      1.64 o 
   7   2  10       11.66        9.84      1.12 o 
   8   2  10        4.66        3.79      1.24 o 
   9   2  10        4.30        3.96      1.04 o 
  10   2  10       24.77       28.41      1.68 o 
  11   2  10        2.07        1.70      1.17 o 
 -14   3  10       70.03       69.35      3.86 o 
 -13   3  10        0.26        0.57      0.86 o 
 -12   3  10        0.38        0.14      0.76 o 
 -11   3  10      103.00      103.88      2.56 o 
 -10   3  10        0.00        0.73      0.64 o 
  -9   3  10      126.12      131.72      3.39 o 
  -8   3  10       82.65       80.59      2.36 o 
  -7   3  10       10.15        4.15      0.72 o 
  -6   3  10       41.56       41.75      1.28 o 
  -5   3  10        6.54        5.54      0.83 o 
  -4   3  10       98.35       95.33      1.95 o 
  -3   3  10      113.65      100.77      1.82 o 
  -2   3  10      146.86      138.27      1.61 o 
  -1   3  10       87.69       84.40      1.15 o 
   0   3  10      344.17      344.11      4.33 o 
   1   3  10     1059.80     1039.11     15.21 o 
   2   3  10      379.42      372.57      6.14 o 
   3   3  10       20.07       20.83      0.79 o 
   4   3  10       21.89       21.63      0.87 o 
   5   3  10       20.50       20.64      1.07 o 
   6   3  10      111.73      105.71      3.09 o 
   7   3  10       85.23       91.45      3.07 o 
   8   3  10       22.18       21.33      1.46 o 
   9   3  10       43.88       47.40      2.12 o 
  10   3  10        0.10        1.44      0.82 o 
  11   3  10        1.77        1.55      1.20 o 
 -13   4  10        0.36        0.10      0.56 o 
 -12   4  10       30.07       27.71      2.87 o 
 -11   4  10       49.48       45.99      1.79 o 
 -10   4  10        0.12        0.71      0.77 o 
  -9   4  10      176.08      170.64      3.91 o 
  -8   4  10       78.35       88.02      2.47 o 
  -7   4  10      190.24      208.56      3.27 o 
  -6   4  10       33.59       32.62      0.95 o 
  -5   4  10      281.94      259.79      6.34 o 
  -4   4  10      109.02      115.96      2.88 o 
  -3   4  10       38.90       40.48      1.08 o 
  -2   4  10       11.00       10.99      0.37 o 
  -1   4  10      379.95      369.27      4.74 o 
   0   4  10      515.00      505.64      6.81 o 
   1   4  10       24.14       21.23      0.91 o 
   2   4  10       20.93       19.42      1.09 o 
   3   4  10       19.48       22.86      1.19 o 
   4   4  10       68.90       68.82      1.45 o 
   5   4  10      171.11      170.60      3.87 o 
   6   4  10       23.41       23.99      1.39 o 
   7   4  10        0.01       -0.68      0.83 o 
   8   4  10        5.07        4.99      1.00 o 
   9   4  10       28.57       34.95      1.89 o 
  10   4  10        0.04       -0.41      1.12 o 
 -13   5  10        3.79        2.18      1.34 o 
 -12   5  10       20.82       22.81      1.41 o 
 -11   5  10        3.61        3.96      0.64 o 
 -10   5  10        4.91        3.94      0.59 o 
  -9   5  10        0.00        0.05      0.40 o 
  -8   5  10       13.23       14.86      0.96 o 
  -7   5  10       60.77       54.77      1.14 o 
  -6   5  10        4.76        3.98      0.63 o 
  -5   5  10      101.35       86.48      2.96 o 
  -4   5  10      102.90       95.40      2.79 o 
  -3   5  10      183.55      189.88      4.51 o 
  -2   5  10       12.79       14.01      0.62 o 
  -1   5  10      210.06      209.58      2.65 o 
   0   5  10      266.03      257.07      3.47 o 
   1   5  10      156.81      159.36      2.32 o 
   2   5  10       62.28       63.67      1.24 o 
   3   5  10       10.96        9.88      0.68 o 
   4   5  10        5.70        3.32      0.60 o 
   5   5  10      145.87      143.04      3.37 o 
   6   5  10       12.10       11.88      1.18 o 
   7   5  10       12.48       15.21      1.28 o 
   8   5  10        1.98        2.78      1.07 o 
   9   5  10        0.79        0.86      1.05 o 
  10   5  10        0.16        1.73      1.08 o 
 -12   6  10        5.14        4.86      1.34 o 
 -11   6  10        5.64        3.36      1.24 o 
 -10   6  10       84.34      100.28      4.74 o 
  -9   6  10        1.48        0.85      0.97 o 
  -8   6  10        2.37        2.78      1.24 o 
  -7   6  10       37.30       36.83      1.66 o 
  -6   6  10        9.75        9.52      1.21 o 
  -5   6  10        1.43        1.81      1.03 o 
  -4   6  10        0.66        0.27      0.69 o 
  -3   6  10       40.08       40.73      1.86 o 
  -2   6  10        0.22        0.26      0.22 o 
  -1   6  10       40.90       39.96      1.08 o 
   0   6  10       22.01       21.07      0.82 o 
   1   6  10       26.11       26.67      0.79 o 
   2   6  10        1.79        2.18      0.39 o 
   3   6  10        3.82        3.64      0.61 o 
   4   6  10        9.26        7.19      0.66 o 
   5   6  10        1.56        1.17      0.61 o 
   6   6  10        6.80        2.84      0.84 o 
   7   6  10       13.20       11.29      1.07 o 
   8   6  10       18.69       22.56      2.24 o 
   9   6  10        0.47       -0.32      0.96 o 
 -10   7  10       73.26       78.28      3.62 o 
  -9   7  10       77.14       77.99      3.52 o 
  -8   7  10        0.05       -0.33      0.76 o 
  -7   7  10        2.56        1.65      1.09 o 
  -6   7  10        6.35        6.66      1.06 o 
  -5   7  10       59.15       57.52      2.37 o 
  -4   7  10        0.35       -0.26      0.90 o 
  -3   7  10      174.63      175.28      4.34 o 
  -2   7  10       14.47       10.47      0.43 o 
  -1   7  10       37.35       28.64      2.97 o 
   0   7  10       48.17       47.65      2.07 o 
   1   7  10        0.05       -0.09      0.32 o 
   2   7  10       90.09       97.84      1.84 o 
   3   7  10        1.84        2.70      0.89 o 
   4   7  10       11.99       11.87      0.98 o 
   5   7  10        3.84        2.22      0.59 o 
   6   7  10        4.29        3.05      1.09 o 
   7   7  10        2.53        1.11      0.79 o 
   8   7  10        7.04        9.97      1.47 o 
  -9   8  10       26.10       27.18      2.60 o 
  -8   8  10        1.44        1.30      1.19 o 
  -7   8  10        7.84        3.62      1.76 o 
  -6   8  10        6.73        7.54      1.34 o 
  -5   8  10        1.46       -0.38      0.92 o 
  -4   8  10        2.16        2.15      1.14 o 
  -3   8  10       19.81       18.16      1.78 o 
  -2   8  10       24.77       26.75      2.17 o 
  -1   8  10       73.73       72.68      3.20 o 
   0   8  10       63.60       72.25      2.17 o 
   1   8  10        1.06        0.99      0.99 o 
   2   8  10       64.38       61.38      3.09 o 
   3   8  10        2.77        3.37      0.57 o 
   4   8  10       32.05       32.98      1.50 o 
   5   8  10        7.69        7.34      0.73 o 
   6   8  10        5.47        5.37      1.10 o 
  -7   9  10       25.17       23.07      2.93 o 
  -6   9  10        0.03       -0.24      1.06 o 
  -5   9  10        7.83        7.92      1.56 o 
  -4   9  10       22.74       25.32      1.96 o 
  -3   9  10       24.17       27.77      1.90 o 
  -2   9  10        0.29       -1.14      1.14 o 
  -1   9  10       19.36       22.69      2.39 o 
   0   9  10        7.08       10.72      2.33 o 
   1   9  10        0.00        0.53      0.60 o 
   2   9  10        6.09        5.45      0.93 o 
   3   9  10        6.23        6.01      1.02 o 
   4   9  10        0.54        1.20      0.82 o 
 -14   1  11       40.97       40.53      1.73 o 
 -13   1  11        5.71        5.90      0.93 o 
 -12   1  11        0.03        0.08      0.47 o 
 -11   1  11        2.25        1.58      0.44 o 
 -10   1  11       14.71       15.16      0.43 o 
  -9   1  11       15.47       13.86      0.64 o 
  -8   1  11       28.73       23.35      0.68 o 
  -7   1  11       14.38       19.91      0.52 o 
  -6   1  11       92.67       79.99      2.40 o 
  -5   1  11       95.36       97.52      1.06 o 
  -4   1  11        2.25        2.53      0.33 o 
  -3   1  11       24.28       24.88      0.82 o 
  -2   1  11      326.24      342.05      4.61 o 
  -1   1  11       33.33       37.07      2.07 o 
   0   1  11      192.89      195.34      2.70 o 
   1   1  11        1.59        2.07      0.60 o 
   2   1  11        7.55        9.68      0.75 o 
   3   1  11      108.98      105.83      1.88 o 
   4   1  11        3.01        4.78      0.90 o 
   5   1  11       81.40       73.38      1.73 o 
   6   1  11       75.40       73.35      2.54 o 
   7   1  11       24.34       26.53      1.28 o 
   8   1  11        0.01       -0.45      0.63 o 
   9   1  11        1.02        1.32      0.81 o 
  10   1  11        1.50        0.96      0.89 o 
  11   1  11        5.97        5.60      1.56 o 
 -14   2  11        1.56        0.67      0.93 o 
 -13   2  11        4.36        3.27      0.94 o 
 -12   2  11        0.44        0.08      0.65 o 
 -11   2  11       22.00       22.00      1.41 o 
 -10   2  11       15.33       17.63      1.36 o 
  -9   2  11       96.65      100.88      2.06 o 
  -8   2  11      320.85      336.54      6.92 o 
  -7   2  11      160.50      160.20      3.09 o 
  -6   2  11        0.02        0.26      0.48 o 
  -5   2  11      200.90      194.22      3.92 o 
  -4   2  11       29.91       33.91      1.71 o 
  -3   2  11       27.58       26.22      0.43 o 
  -2   2  11       78.23       78.48      1.85 o 
  -1   2  11      380.30      363.19      4.97 o 
   0   2  11      522.57      527.52      7.01 o 
   1   2  11      123.51      136.46      2.51 o 
   2   2  11        1.87        2.28      0.41 o 
   3   2  11        2.79        2.19      0.54 o 
   4   2  11      133.93      124.04      2.44 o 
   5   2  11      102.88       87.58      2.50 o 
   6   2  11       81.21       76.05      1.98 o 
   7   2  11        1.96        0.94      0.70 o 
   8   2  11        2.63        2.16      0.77 o 
   9   2  11        2.49        3.29      0.99 o 
  10   2  11       21.95       24.27      1.76 o 
 -13   3  11       23.89       20.31      1.83 o 
 -12   3  11       55.64       64.70      2.19 o 
 -11   3  11       12.45       13.60      1.32 o 
 -10   3  11        0.55        0.60      0.63 o 
  -9   3  11       13.27       14.68      1.26 o 
  -8   3  11        6.71        5.57      1.17 o 
  -7   3  11      259.58      242.52      4.33 o 
  -6   3  11       66.24       65.10      1.67 o 
  -5   3  11      161.81      171.50      3.94 o 
  -4   3  11        1.02        3.51      0.54 o 
  -3   3  11        7.78        8.14      1.30 o 
  -2   3  11      491.09      490.79      5.56 o 
  -1   3  11      659.92      658.70      8.53 o 
   0   3  11      286.42      290.88      3.63 o 
   1   3  11      409.39      437.79      5.94 o 
   2   3  11        5.99        4.86      0.77 o 
   3   3  11        7.45        7.11      0.64 o 
   4   3  11        0.01        0.00      0.45 o 
   5   3  11      201.66      208.26      3.69 o 
   6   3  11       13.37       10.10      1.14 o 
   7   3  11        0.80        1.11      0.74 o 
   8   3  11       33.45       35.02      4.73 o 
   9   3  11        7.24        6.36      1.25 o 
  10   3  11        1.39        0.90      0.98 o 
 -13   4  11       24.19       28.33      2.55 o 
 -12   4  11        8.42        6.78      1.30 o 
 -11   4  11        0.02        0.00      0.52 o 
 -10   4  11        0.08        0.55      1.17 o 
  -9   4  11       75.86       72.15      2.30 o 
  -8   4  11       39.68       37.91      1.24 o 
  -7   4  11       51.14       50.25      1.19 o 
  -6   4  11        4.68        6.11      0.64 o 
  -5   4  11       19.38       20.40      1.03 o 
  -4   4  11       35.83       37.29      1.86 o 
  -3   4  11       54.69       47.44      1.22 o 
  -2   4  11        3.73        3.22      0.36 o 
  -1   4  11        3.99        4.02      0.45 o 
   0   4  11      332.57      330.09      4.28 o 
   1   4  11        0.54        0.74      0.55 o 
   2   4  11       17.72       20.09      1.49 o 
   3   4  11        9.85        7.86      0.59 o 
   4   4  11       38.13       41.41      1.31 o 
   5   4  11        5.77        6.35      0.77 o 
   6   4  11      195.42      182.41      3.47 o 
   7   4  11        7.67        9.32      1.09 o 
   8   4  11        0.51        0.08      0.78 o 
   9   4  11        0.93        0.81      0.84 o 
 -12   5  11       32.46       37.12      3.97 o 
 -11   5  11       40.37       39.26      1.72 o 
 -10   5  11        0.88        0.78      0.65 o 
  -9   5  11       43.35       45.95      1.53 o 
  -8   5  11       31.02       31.36      1.12 o 
  -7   5  11       10.01        8.71      0.72 o 
  -6   5  11        1.10        2.56      1.12 o 
  -5   5  11       46.68       47.24      2.04 o 
  -4   5  11       10.40       11.08      1.48 o 
  -3   5  11        3.12        3.56      0.51 o 
  -2   5  11        1.50        0.86      0.45 o 
  -1   5  11       92.22       94.71      1.94 o 
   0   5  11      125.11      126.77      1.78 o 
   1   5  11       14.88       15.52      0.93 o 
   2   5  11        1.67        1.32      0.50 o 
   3   5  11       80.10       74.60      1.92 o 
   4   5  11        7.71        7.23      0.68 o 
   5   5  11       42.38       46.67      1.71 o 
   6   5  11        2.65        2.10      0.73 o 
   7   5  11       17.48       16.03      1.52 o 
   8   5  11        7.03        5.69      1.13 o 
   9   5  11        0.62        0.29      0.92 o 
 -11   6  11       34.82       38.80      2.42 o 
 -10   6  11        1.11        1.40      1.07 o 
  -9   6  11        2.36        2.51      1.03 o 
  -8   6  11       15.67       17.10      1.48 o 
  -7   6  11       75.11       70.76      2.30 o 
  -6   6  11       15.71       15.71      1.45 o 
  -5   6  11        8.37       10.41      1.15 o 
  -4   6  11        5.05        3.20      0.91 o 
  -3   6  11       11.60       11.88      1.45 o 
  -2   6  11       38.41       35.04      1.99 o 
  -1   6  11        9.68        8.76      0.51 o 
   0   6  11       41.62       41.42      1.02 o 
   1   6  11        8.24        7.43      0.54 o 
   2   6  11        0.18       -0.10      0.74 o 
   3   6  11       21.43       21.66      1.09 o 
   4   6  11        4.03        3.27      0.60 o 
   5   6  11        4.65        3.98      0.65 o 
   6   6  11       13.84       13.20      0.91 o 
   7   6  11        1.80        0.90      0.85 o 
   8   6  11        0.91        1.00      1.03 o 
 -10   7  11       11.96       11.39      3.52 o 
  -9   7  11       36.22       34.96      1.97 o 
  -8   7  11        0.00        0.16      0.92 o 
  -7   7  11        6.59        3.85      1.00 o 
  -6   7  11       22.43       19.80      1.65 o 
  -5   7  11        0.07        0.81      0.80 o 
  -4   7  11        3.78        5.27      1.08 o 
  -3   7  11       14.24       12.62      1.36 o 
  -2   7  11        0.18        1.70      1.01 o 
  -1   7  11        0.19        0.34      0.35 o 
   0   7  11        0.70        0.24      0.29 o 
   1   7  11        1.76        1.09      0.39 o 
   2   7  11       11.55       13.39      0.80 o 
   3   7  11        9.27        8.54      0.81 o 
   4   7  11        0.00        0.56      0.50 o 
   5   7  11        0.00       -0.24      0.53 o 
   6   7  11        2.93        3.83      0.79 o 
  -8   8  11       16.76       21.70      2.45 o 
  -7   8  11        2.11        1.37      1.41 o 
  -6   8  11        7.10        8.01      1.27 o 
  -5   8  11        3.82        3.90      1.40 o 
  -4   8  11        2.38        3.50      1.51 o 
  -3   8  11        2.91        0.74      1.01 o 
  -2   8  11        0.39        0.26      1.11 o 
  -1   8  11        2.37        2.75      0.95 o 
   0   8  11       14.38        9.79      3.62 o 
   1   8  11        1.67        0.90      0.79 o 
   2   8  11        0.00        0.50      0.60 o 
   3   8  11        1.07        2.57      1.04 o 
   4   8  11        2.02        3.22      0.97 o 
   5   8  11        9.51       10.78      1.17 o 
  -5   9  11        2.49        2.00      1.38 o 
  -4   9  11        8.12        8.86      1.44 o 
  -3   9  11        0.23        0.47      1.18 o 
  -2   9  11        2.61        2.27      1.34 o 
  -1   9  11        4.10        4.11      1.45 o 
   0   9  11        9.00       10.49      1.67 o 
   1   9  11        0.06       -0.54      1.40 o 
   2   9  11        3.03        4.73      2.14 o 
 -13   0  12       32.39       35.77      3.29 o 
 -12   0  12       63.20       79.03      6.50 o 
 -11   0  12        0.02        2.75      1.45 o 
 -10   0  12        1.51        2.59      0.54 o 
  -9   0  12       12.72       15.09      0.56 o 
  -8   0  12      164.30      160.86      7.90 o 
  -7   0  12      552.75      509.82      9.45 o 
  -6   0  12        0.03        0.58      0.43 o 
  -5   0  12       91.00       79.71      1.68 o 
  -4   0  12        2.13        1.22      0.53 o 
  -3   0  12        7.49        4.41      0.82 o 
  -2   0  12      337.25      337.40      7.00 o 
  -1   0  12     1998.68     1765.62    224.58 o 
   0   0  12      926.34      965.55     24.67 o 
   1   0  12        8.58       12.52      1.08 o 
   2   0  12        6.72        5.88      0.84 o 
   3   0  12       56.60       55.18      2.35 o 
   4   0  12       50.57       48.19      2.08 o 
   5   0  12      132.21      116.90      3.50 o 
   6   0  12        0.24        2.40      1.63 o 
   7   0  12        1.19        1.90      0.93 o 
   8   0  12        2.78        2.81      1.12 o 
   9   0  12        7.36        8.49      2.26 o 
  10   0  12        4.78        4.53      1.88 o 
 -13   1  12      116.43      132.12      5.25 o 
 -12   1  12        2.10        1.26      0.53 o 
 -11   1  12       89.24       91.07      1.85 o 
 -10   1  12       69.39       73.44      2.45 o 
  -9   1  12       74.65       72.47      1.48 o 
  -8   1  12       99.40       89.28      2.20 o 
  -7   1  12      168.93      145.52      2.31 o 
  -6   1  12        0.17        0.22      0.28 o 
  -5   1  12       15.88       11.72      0.37 o 
  -4   1  12        0.48        0.26      0.26 o 
  -3   1  12       50.32       52.28      1.83 o 
  -2   1  12      517.90      516.32      8.44 o 
  -1   1  12        7.34        3.78      1.01 o 
   0   1  12        0.03       -0.38      0.49 o 
   1   1  12      277.78      284.97      4.27 o 
   2   1  12       20.32       23.10      0.92 o 
   3   1  12       37.90       33.69      1.27 o 
   4   1  12       33.62       29.82      1.06 o 
   5   1  12       62.81       60.16      2.18 o 
   6   1  12      296.04      261.08      4.47 o 
   7   1  12       17.33       19.70      1.28 o 
   8   1  12        9.04       10.93      1.29 o 
   9   1  12        1.04        0.92      0.74 o 
  10   1  12       13.55       12.79      1.62 o 
 -13   2  12        0.11        0.46      0.75 o 
 -12   2  12       10.60        9.76      1.71 o 
 -11   2  12       18.06       20.06      1.74 o 
 -10   2  12        0.78        1.48      0.50 o 
  -9   2  12        5.11        6.61      0.60 o 
  -8   2  12       10.82       13.22      1.00 o 
  -7   2  12       90.80       82.44      5.16 o 
  -6   2  12        3.30        3.94      0.75 o 
  -5   2  12      114.17      104.24      2.91 o 
  -4   2  12      184.62      185.60      3.00 o 
  -3   2  12        3.97        3.94      0.23 o 
  -2   2  12       24.65       29.98      0.90 o 
  -1   2  12      123.94      127.17      1.90 o 
   0   2  12      483.92      472.56      6.60 o 
   1   2  12       35.07       39.05      1.02 o 
   2   2  12        1.15        1.40      0.62 o 
   3   2  12       43.79       46.46      1.37 o 
   4   2  12       23.54       20.71      1.10 o 
   5   2  12       37.77       38.70      1.76 o 
   6   2  12        7.53        6.37      0.83 o 
   7   2  12        0.12        0.11      0.65 o 
   8   2  12        8.53        7.85      1.01 o 
   9   2  12        5.68        5.94      0.97 o 
 -12   3  12       13.77       13.84      1.28 o 
 -11   3  12        0.04        0.95      0.62 o 
 -10   3  12        9.80       12.42      0.69 o 
  -9   3  12        4.90        4.58      0.66 o 
  -8   3  12        0.45        0.34      0.60 o 
  -7   3  12        8.14        9.01      1.30 o 
  -6   3  12        3.31        4.00      0.75 o 
  -5   3  12       85.77       82.92      1.77 o 
  -4   3  12        0.41        0.83      0.36 o 
  -3   3  12        7.97        5.90      0.86 o 
  -2   3  12        2.64        3.36      0.38 o 
  -1   3  12      336.65      329.23      4.93 o 
   0   3  12      282.99      263.91      4.48 o 
   1   3  12      241.76      245.26      3.57 o 
   2   3  12       95.18       94.70      2.28 o 
   3   3  12      123.11      125.36      2.23 o 
   4   3  12        0.68        1.13      0.53 o 
   5   3  12       22.47       26.87      1.27 o 
   6   3  12        8.50        6.56      0.96 o 
   7   3  12        1.11        0.82      0.69 o 
   8   3  12       16.51       14.12      1.69 o 
   9   3  12        0.36       -0.25      0.63 o 
 -12   4  12       25.95       24.23      1.89 o 
 -11   4  12       73.12       73.92      2.74 o 
 -10   4  12        0.75        1.23      0.57 o 
  -9   4  12       47.39       46.99      1.28 o 
  -8   4  12        9.33       14.04      0.88 o 
  -7   4  12        1.74        1.43      0.55 o 
  -6   4  12      203.74      190.70      3.65 o 
  -5   4  12        2.49        2.02      0.83 o 
  -4   4  12      117.88      116.00      2.72 o 
  -3   4  12      109.10      111.21      2.00 o 
  -2   4  12        6.97        6.74      1.20 o 
  -1   4  12      128.09      116.80      1.73 o 
   0   4  12        6.28        4.66      0.76 o 
   1   4  12      152.24      155.52      2.64 o 
   2   4  12        6.67        5.03      0.68 o 
   3   4  12        5.66        4.03      0.87 o 
   4   4  12       69.46       69.80      1.68 o 
   5   4  12        8.10        7.34      0.79 o 
   6   4  12       18.99       28.50      1.71 o 
   7   4  12        2.33        2.19      0.76 o 
   8   4  12        4.13        2.11      0.76 o 
 -11   5  12        4.45        4.84      1.19 o 
 -10   5  12        0.11        0.20      0.70 o 
  -9   5  12        1.45        0.75      0.57 o 
  -8   5  12        0.46        0.11      0.47 o 
  -7   5  12        0.95        0.35      0.48 o 
  -6   5  12       33.12       40.34      3.15 o 
  -5   5  12      152.61      157.78      4.63 o 
  -4   5  12       36.19       35.79      1.96 o 
  -3   5  12       34.44       33.28      0.99 o 
  -2   5  12       27.30       31.33      1.25 o 
  -1   5  12       37.76       37.94      0.82 o 
   0   5  12        9.39        8.70      1.13 o 
   1   5  12        0.23        0.00      0.48 o 
   2   5  12        1.23        1.82      0.65 o 
   3   5  12        7.46        8.58      0.95 o 
   4   5  12       10.80       10.31      0.95 o 
   5   5  12        6.14        6.43      0.79 o 
   6   5  12        9.34        9.25      1.20 o 
   7   5  12       24.87       26.91      3.12 o 
   8   5  12        9.69        6.31      1.89 o 
 -10   6  12       14.44       14.65      1.57 o 
  -9   6  12       18.26       18.62      1.94 o 
  -8   6  12        0.29       -0.08      0.79 o 
  -7   6  12        0.98        0.98      1.10 o 
  -6   6  12        0.95        0.58      1.06 o 
  -5   6  12       18.31       15.27      1.77 o 
  -4   6  12       22.97       23.66      1.80 o 
  -3   6  12       15.59       17.19      1.37 o 
  -2   6  12        5.26        4.14      0.54 o 
  -1   6  12       87.53       87.29      3.83 o 
   0   6  12       21.66       22.32      0.89 o 
   1   6  12        6.63        7.68      0.68 o 
   2   6  12       20.25       20.69      2.64 o 
   3   6  12        4.17        3.29      0.63 o 
   4   6  12        5.08        5.77      0.71 o 
   5   6  12        4.28        2.76      0.62 o 
   6   6  12       23.27       25.56      1.34 o 
  -8   7  12        5.36        4.28      2.03 o 
  -7   7  12        0.03        0.84      0.97 o 
  -6   7  12        1.45        0.84      0.92 o 
  -5   7  12        9.56        8.77      3.26 o 
  -4   7  12        8.22        7.60      1.43 o 
  -3   7  12       81.56       83.75      3.27 o 
  -2   7  12       22.92       24.23      1.67 o 
  -1   7  12        3.35        2.85      1.04 o 
   0   7  12        1.97        1.65      0.79 o 
   1   7  12        2.86        2.71      0.50 o 
   2   7  12       19.68       19.40      0.84 o 
   3   7  12       77.96       79.55      2.18 o 
   4   7  12       12.05       10.54      1.18 o 
   5   7  12       42.01       40.90      2.25 o 
  -6   8  12       10.37        9.29      1.75 o 
  -5   8  12        8.62       10.32      1.43 o 
  -4   8  12       17.48       26.74      2.95 o 
  -3   8  12       16.51       18.09      2.85 o 
  -2   8  12       37.45       41.59      2.78 o 
  -1   8  12        0.88        0.66      0.89 o 
   0   8  12        0.26        0.43      1.46 o 
   1   8  12       19.21       19.38      2.40 o 
   2   8  12        3.86        2.68      1.56 o 
   3   8  12        0.04        0.26      0.77 o 
 -12   1  13        1.43        1.30      1.30 o 
 -11   1  13        0.89        2.76      1.06 o 
 -10   1  13        0.35       -0.27      0.45 o 
  -9   1  13        1.29        1.24      0.39 o 
  -8   1  13        6.19        7.00      0.67 o 
  -7   1  13       18.85       18.80      0.89 o 
  -6   1  13       62.40       52.67      1.76 o 
  -5   1  13        4.70        5.32      0.29 o 
  -4   1  13        3.69        4.04      0.34 o 
  -3   1  13       28.33       27.12      1.98 o 
  -2   1  13       45.35       42.91      1.18 o 
  -1   1  13       55.22       58.95      1.35 o 
   0   1  13      311.73      311.18      4.37 o 
   1   1  13       39.90       41.50      1.37 o 
   2   1  13        6.70        8.76      0.65 o 
   3   1  13       45.56       48.52      1.53 o 
   4   1  13        0.90        0.83      0.64 o 
   5   1  13        0.62        1.66      0.68 o 
   6   1  13       25.51       26.21      1.30 o 
   7   1  13        0.03       -0.13      0.59 o 
   8   1  13        2.55        3.04      0.94 o 
   9   1  13        0.05        0.01      0.65 o 
 -12   2  13       24.09       25.82      1.43 o 
 -11   2  13        0.12        0.92      0.53 o 
 -10   2  13       70.42       70.40      1.55 o 
  -9   2  13       38.43       38.41      1.34 o 
  -8   2  13       68.74       60.13      1.48 o 
  -7   2  13       18.99       13.83      0.92 o 
  -6   2  13      205.73      200.23      3.17 o 
  -5   2  13        1.88        1.87      0.65 o 
  -4   2  13       23.17       24.14      1.11 o 
  -3   2  13       34.29       36.43      3.53 o 
  -2   2  13      138.21      143.74      2.63 o 
  -1   2  13      383.88      382.03      8.15 o 
   0   2  13       71.89       70.47      1.54 o 
   1   2  13        0.82        0.59      0.39 o 
   2   2  13        4.36        4.74      0.78 o 
   3   2  13       20.09       20.68      1.02 o 
   4   2  13       59.26       57.21      1.81 o 
   5   2  13        3.11        2.37      0.66 o 
   6   2  13        1.67        1.47      0.70 o 
   7   2  13        1.43        0.03      0.69 o 
   8   2  13        0.15        0.19      0.76 o 
 -12   3  13        6.08        4.67      1.76 o 
 -11   3  13        1.90        0.59      0.53 o 
 -10   3  13       35.76       41.94      1.94 o 
  -9   3  13        0.26        0.19      0.86 o 
  -8   3  13        6.42        5.87      0.83 o 
  -7   3  13        4.54        5.07      0.75 o 
  -6   3  13        0.37       -0.11      0.46 o 
  -5   3  13       12.01       12.38      0.73 o 
  -4   3  13       22.52       22.98      0.99 o 
  -3   3  13        1.97        1.11      0.62 o 
  -2   3  13        0.02        0.18      0.28 o 
  -1   3  13       29.35       31.06      0.88 o 
   0   3  13      349.18      346.90      6.86 o 
   1   3  13        0.15       -0.32      0.57 o 
   2   3  13       11.45       14.84      1.33 o 
   3   3  13       12.97       11.52      0.79 o 
   4   3  13        5.45        5.36      0.94 o 
   5   3  13        5.27        2.92      0.80 o 
   6   3  13       22.60       13.65      1.62 o 
   7   3  13       11.01        8.77      2.22 o 
   8   3  13        3.69        2.85      0.93 o 
 -11   4  13       31.38       37.91      1.72 o 
 -10   4  13       57.78       59.28      1.45 o 
  -9   4  13       17.75       16.46      1.08 o 
  -8   4  13       63.91       62.05      2.24 o 
  -7   4  13       13.29       13.48      1.88 o 
  -6   4  13        0.69        1.32      0.52 o 
  -5   4  13        7.77        6.70      1.04 o 
  -4   4  13        9.00        7.93      0.94 o 
  -3   4  13       35.44       42.10      1.35 o 
  -2   4  13      146.32      146.66      3.54 o 
  -1   4  13        4.86        6.54      0.76 o 
   0   4  13        9.78        9.75      0.88 o 
   1   4  13       39.56       41.87      1.01 o 
   2   4  13       50.14       49.83      1.30 o 
   3   4  13       24.04       22.92      1.23 o 
   4   4  13        1.87        2.46      0.61 o 
   5   4  13        6.29        4.40      0.81 o 
   6   4  13        5.85        3.08      0.69 o 
   7   4  13        0.87        0.32      0.63 o 
 -10   5  13        0.54        0.20      0.88 o 
  -9   5  13        6.05        4.33      1.02 o 
  -8   5  13        2.55        0.41      0.44 o 
  -7   5  13       30.26       31.87      1.86 o 
  -6   5  13       19.08       24.97      2.34 o 
  -5   5  13        0.04        1.07      0.92 o 
  -4   5  13       15.75       18.47      1.64 o 
  -3   5  13       48.88       52.80      2.36 o 
  -2   5  13        7.52        8.20      1.08 o 
  -1   5  13      315.31      320.18      6.28 o 
   0   5  13        0.09        0.50      0.33 o 
   1   5  13        1.11        1.45      0.48 o 
   2   5  13       37.83       46.60      1.64 o 
   3   5  13        9.25       10.01      1.30 o 
   4   5  13       26.20       30.23      1.09 o 
   5   5  13       19.54       22.27      1.26 o 
   6   5  13       13.96        8.09      2.21 o 
  -9   6  13        0.23       -1.20      1.20 o 
  -8   6  13        4.86        2.83      1.24 o 
  -7   6  13       12.15       10.55      1.67 o 
  -6   6  13        6.80        5.30      2.32 o 
  -5   6  13        4.69        5.49      2.48 o 
  -4   6  13        2.99        3.88      1.75 o 
  -3   6  13        5.76        3.88      1.38 o 
  -2   6  13        0.00        0.53      0.56 o 
  -1   6  13      148.61      162.95      3.76 o 
   0   6  13        0.61        0.99      0.63 o 
   1   6  13      114.51      115.94      3.81 o 
   2   6  13       10.51       13.92      0.77 o 
   3   6  13        0.00       -0.16      0.55 o 
   4   6  13        5.45        4.47      1.28 o 
   5   6  13       35.23       43.05      1.41 o 
  -7   7  13        2.92        2.64      1.40 o 
  -6   7  13        3.28        1.72      1.00 o 
  -5   7  13        6.27        3.10      2.12 o 
  -4   7  13        4.90        5.22      2.08 o 
  -3   7  13        1.11        1.73      1.07 o 
  -2   7  13       44.40       52.13      2.90 o 
  -1   7  13        9.95       10.52      1.60 o 
   0   7  13        1.96        3.70      1.71 o 
   1   7  13       11.37       15.36      2.40 o 
   2   7  13        0.18        0.27      0.66 o 
   3   7  13        1.25        0.70      0.68 o 
  -3   8  13        0.59        0.92      1.20 o 
  -2   8  13        0.22       -1.03      1.21 o 
  -1   8  13       27.42       31.32      2.51 o 
 -11   0  14       14.71       14.37      2.29 o 
 -10   0  14       33.11       34.78      2.98 o 
  -9   0  14        7.86        9.02      1.91 o 
  -8   0  14      149.09      134.90      7.95 o 
  -7   0  14       10.99        9.69      0.80 o 
  -6   0  14        2.81        2.33      0.49 o 
  -5   0  14       22.53       24.29      0.89 o 
  -4   0  14       85.79       79.31      1.85 o 
  -3   0  14      122.29      116.50      3.69 o 
  -2   0  14       20.59       24.11      1.53 o 
  -1   0  14      199.46      199.97      6.54 o 
   0   0  14      310.14      311.86      8.94 o 
   1   0  14      145.78      152.56      3.99 o 
   2   0  14       20.51       19.56      1.36 o 
   3   0  14        1.27        1.67      1.26 o 
   4   0  14       29.92       29.03      1.56 o 
   5   0  14       54.54       45.66      2.25 o 
   6   0  14       11.66       12.61      1.35 o 
   7   0  14        0.04        0.27      0.88 o 
 -11   1  14       41.28       43.87      3.13 o 
 -10   1  14      160.12      174.38      6.00 o 
  -9   1  14       22.65       22.92      2.00 o 
  -8   1  14       64.04       60.61      1.69 o 
  -7   1  14        0.07        0.69      0.48 o 
  -6   1  14       45.95       40.72      1.31 o 
  -5   1  14        2.46        2.93      0.19 o 
  -4   1  14       87.51       87.86      1.91 o 
  -3   1  14      141.47      148.31      5.41 o 
  -2   1  14      175.13      177.80      4.22 o 
  -1   1  14        3.49        4.43      0.91 o 
   0   1  14      104.71      106.59      1.85 o 
   1   1  14        4.26        5.12      0.76 o 
   2   1  14       15.86       15.12      1.01 o 
   3   1  14        8.63        9.58      0.76 o 
   4   1  14       83.79       82.63      1.99 o 
   5   1  14       30.78       29.21      2.04 o 
   6   1  14       13.48       11.48      1.09 o 
   7   1  14        1.14        2.23      0.73 o 
 -11   2  14       39.40       45.47      3.58 o 
 -10   2  14        4.55        4.96      0.54 o 
  -9   2  14        0.47        0.36      0.78 o 
  -8   2  14        5.29        3.03      0.71 o 
  -7   2  14        3.52        2.31      0.76 o 
  -6   2  14        1.54        1.16      0.46 o 
  -5   2  14        0.07        0.96      0.72 o 
  -4   2  14        3.24        3.47      0.78 o 
  -3   2  14        0.48        0.64      0.59 o 
  -2   2  14      244.25      245.89      6.39 o 
  -1   2  14       19.28       18.33      1.02 o 
   0   2  14      334.30      329.17      6.85 o 
   1   2  14      120.02      127.17      2.51 o 
   2   2  14        1.28        2.64      0.79 o 
   3   2  14        4.24        5.59      0.75 o 
   4   2  14        2.05        2.66      0.69 o 
   5   2  14        8.22        7.26      0.85 o 
   6   2  14        0.11        0.12      0.63 o 
   7   2  14        6.47        7.11      1.10 o 
 -11   3  14        0.54        0.84      0.54 o 
 -10   3  14        0.81        0.35      0.47 o 
  -9   3  14        3.74        4.96      1.02 o 
  -8   3  14        3.27        4.13      0.98 o 
  -7   3  14       71.88       75.72      1.90 o 
  -6   3  14        3.31        4.30      0.63 o 
  -5   3  14        0.62        0.48      0.83 o 
  -4   3  14       11.13       10.91      0.92 o 
  -3   3  14       41.07       43.22      1.33 o 
  -2   3  14        5.94        4.59      0.71 o 
  -1   3  14       15.50       14.65      1.28 o 
   0   3  14       15.54       13.75      0.86 o 
   1   3  14       64.64       61.88      1.54 o 
   2   3  14        3.10        2.75      0.61 o 
   3   3  14        8.58        8.79      0.92 o 
   4   3  14        4.32        4.11      0.89 o 
   5   3  14        0.22        0.86      0.74 o 
   6   3  14       10.10        5.20      1.59 o 
 -10   4  14       36.20       36.48      1.18 o 
  -9   4  14       49.37       50.53      2.01 o 
  -8   4  14       16.84       14.35      1.61 o 
  -7   4  14       41.05       46.76      1.42 o 
  -6   4  14        2.69        3.32      1.17 o 
  -5   4  14      101.52      101.89      4.03 o 
  -4   4  14        5.41        3.56      0.84 o 
  -3   4  14        3.07        3.06      0.64 o 
  -2   4  14       93.02       92.37      2.54 o 
  -1   4  14       55.11       63.46      2.68 o 
   0   4  14      100.69       93.79      2.84 o 
   1   4  14        1.15        1.21      0.41 o 
   2   4  14        4.48        4.48      0.75 o 
   3   4  14        3.54        5.38      0.69 o 
   4   4  14        3.33        1.89      0.78 o 
   5   4  14       55.19       56.02      1.83 o 
   6   4  14       15.61       13.78      1.25 o 
  -9   5  14        2.48        3.72      1.53 o 
  -8   5  14        0.98        1.11      0.94 o 
  -7   5  14        0.38        0.27      1.14 o 
  -6   5  14       12.83       13.71      1.52 o 
  -5   5  14       19.32       21.58      1.98 o 
  -4   5  14        4.95        2.96      1.28 o 
  -3   5  14       23.30       24.00      1.06 o 
  -2   5  14        0.07       -0.18      0.61 o 
  -1   5  14       41.69       36.72      2.35 o 
   0   5  14       33.28       33.73      1.77 o 
   1   5  14       18.27       22.69      1.05 o 
   2   5  14        0.03        0.14      0.47 o 
   3   5  14        0.79        1.19      0.63 o 
   4   5  14        2.59        1.71      0.78 o 
   5   5  14        0.00        0.35      0.75 o 
  -7   6  14       29.49       37.79      4.46 o 
  -6   6  14       32.63       32.92      2.18 o 
  -5   6  14        0.97       -1.27      1.27 o 
  -4   6  14       18.59       24.33      1.93 o 
  -3   6  14        2.95        3.59      1.20 o 
  -2   6  14       33.06       30.50      1.58 o 
  -1   6  14        2.83        3.02      1.82 o 
   0   6  14        7.79        8.59      1.30 o 
   1   6  14        2.42        2.74      0.87 o 
   2   6  14       14.13       16.79      1.26 o 
   3   6  14        1.52        1.63      0.53 o 
  -4   7  14        2.05        1.38      1.19 o 
  -3   7  14        3.62        1.77      1.14 o 
  -2   7  14        0.45       -0.42      1.13 o 
  -1   7  14       84.63       96.95      4.65 o 
   0   7  14        8.26        5.80      2.45 o 
 -10   1  15        6.21        5.37      1.58 o 
  -9   1  15       13.18       19.18      1.62 o 
  -8   1  15       17.69       21.21      4.36 o 
  -7   1  15        0.10        0.38      0.49 o 
  -6   1  15        8.82        8.97      0.57 o 
  -5   1  15        0.01       -0.30      0.43 o 
  -4   1  15        2.58        2.49      0.52 o 
  -3   1  15       26.36       26.89      1.00 o 
  -2   1  15        2.63        3.06      0.66 o 
  -1   1  15       24.36       23.49      1.36 o 
   0   1  15       12.22       10.64      0.81 o 
   1   1  15       45.65       48.23      1.54 o 
   2   1  15       51.03       50.12      1.28 o 
   3   1  15        0.19        0.12      0.54 o 
   4   1  15       35.01       41.00      1.57 o 
   5   1  15       10.50       11.70      1.06 o 
   6   1  15        0.05        0.08      0.55 o 
 -10   2  15        6.97        2.83      4.82 o 
  -9   2  15        6.82        7.05      1.62 o 
  -8   2  15       11.60       10.85      0.71 o 
  -7   2  15        2.13        2.82      0.67 o 
  -6   2  15        2.65        1.35      0.56 o 
  -5   2  15       84.67       80.99      3.10 o 
  -4   2  15       21.36       19.34      0.99 o 
  -3   2  15        6.68        6.84      0.86 o 
  -2   2  15       19.41       19.14      1.44 o 
  -1   2  15        0.13       -0.49      0.49 o 
   0   2  15        0.10       -0.03      0.38 o 
   1   2  15        3.32        3.97      0.63 o 
   2   2  15       15.08       16.54      1.17 o 
   3   2  15        7.49        7.76      0.89 o 
   4   2  15       35.05       32.73      1.17 o 
   5   2  15       11.16        7.24      1.81 o 
  -9   3  15        0.47        0.21      0.67 o 
  -8   3  15       23.47       20.94      1.02 o 
  -7   3  15       11.16       17.30      0.94 o 
  -6   3  15        0.00        0.13      0.77 o 
  -5   3  15       12.80       15.32      1.77 o 
  -4   3  15        0.00        1.19      0.57 o 
  -3   3  15       10.50       13.59      0.92 o 
  -2   3  15        0.01       -0.28      0.76 o 
  -1   3  15        3.93        3.84      1.00 o 
   0   3  15       19.34       18.57      0.86 o 
   1   3  15      117.78      119.74      2.32 o 
   2   3  15        5.96        4.67      0.56 o 
   3   3  15        8.41        9.02      1.45 o 
   4   3  15       39.36       40.30      1.59 o 
   5   3  15        1.86        1.19      0.87 o 
  -8   4  15        5.65        8.00      1.78 o 
  -7   4  15        9.13        5.61      2.48 o 
  -6   4  15       10.47        7.86      3.19 o 
  -5   4  15        2.24        2.91      1.06 o 
  -4   4  15       13.10       14.81      1.22 o 
  -3   4  15       29.50       33.16      1.69 o 
  -2   4  15       29.83       30.18      1.40 o 
  -1   4  15        1.91        1.35      0.80 o 
   0   4  15       30.20       29.86      2.88 o 
   1   4  15       21.23       24.15      2.49 o 
   2   4  15        4.32        5.32      0.57 o 
   3   4  15        0.08       -0.44      0.66 o 
   4   4  15        2.90        0.83      0.66 o 
  -7   5  15        5.66        4.46      1.60 o 
  -6   5  15        0.18       -0.23      0.94 o 
  -5   5  15        6.03        5.92      2.24 o 
  -4   5  15        9.76        6.17      2.89 o 
  -3   5  15        4.14        5.84      1.05 o 
  -2   5  15        1.70        2.39      0.83 o 
  -1   5  15        0.94        2.54      1.33 o 
   0   5  15       44.78       46.08      2.63 o 
   1   5  15        0.13       -0.15      0.74 o 
   2   5  15       26.54       28.96      2.42 o 
  -4   6  15        4.72        2.71      1.47 o 
  -3   6  15        4.26        1.37      1.48 o 
  -2   6  15       54.35       49.96      2.54 o 
  -1   6  15        9.56        6.93      2.11 o 
   0   6  15        6.81        6.28      1.02 o 
  -9   0  16       21.63       25.83      2.60 o 
  -8   0  16       23.63       18.11      2.37 o 
  -7   0  16       85.36       97.91      6.80 o 
  -6   0  16        2.99        2.45      1.38 o 
  -5   0  16       38.19       37.53      2.83 o 
  -4   0  16       17.67       17.77      3.52 o 
  -3   0  16        0.00       -0.03      0.38 o 
  -2   0  16      174.48      171.17      7.95 o 
  -1   0  16        0.53       -0.19      0.89 o 
   0   0  16       29.41       15.80     10.82 o 
   1   0  16       15.04       25.09      7.10 o 
   2   0  16      134.75      151.63      3.86 o 
   3   0  16        5.44        2.01      1.07 o 
   4   0  16        0.60        0.02      0.94 o 
  -8   1  16        3.69        4.09      1.29 o 
  -7   1  16       11.19       10.90      1.34 o 
  -6   1  16        1.48        1.04      1.10 o 
  -5   1  16        1.34        2.34      0.92 o 
  -4   1  16       20.37       24.57      1.15 o 
  -3   1  16        0.60        0.78      0.52 o 
  -2   1  16       14.72       12.77      1.35 o 
  -1   1  16        0.82        0.46      0.56 o 
   0   1  16        0.94        0.82      0.43 o 
   1   1  16       57.10       59.99      1.34 o 
   2   1  16        6.62        5.82      0.73 o 
   3   1  16        8.99        8.83      1.28 o 
   4   1  16        7.55        8.86      1.22 o 
  -8   2  16       12.70        8.90      1.26 o 
  -7   2  16       11.37       11.46      1.67 o 
  -6   2  16        1.91        1.78      0.72 o 
  -5   2  16       15.64       17.89      1.31 o 
  -4   2  16        0.01        0.30      0.60 o 
  -3   2  16        2.27        1.98      0.83 o 
  -2   2  16        3.97        4.26      0.95 o 
  -1   2  16        8.36        9.03      1.43 o 
   0   2  16       14.30        9.86      1.67 o 
   1   2  16        1.90        1.58      0.57 o 
   2   2  16       50.34       54.42      1.48 o 
   3   2  16       12.75       14.46      0.97 o 
  -7   3  16        0.58       -0.08      0.44 o 
  -6   3  16        0.04       -0.61      0.61 o 
  -5   3  16       24.15       25.00      2.08 o 
  -4   3  16        0.00        0.29      0.67 o 
  -3   3  16       34.04       36.05      1.33 o 
  -2   3  16       20.68       20.70      1.79 o 
  -1   3  16       15.00       13.95      1.58 o 
   0   3  16        3.80        4.29      1.02 o 
   1   3  16        0.18       -1.18      1.24 o 
   2   3  16       28.31       30.68      1.29 o 
   3   3  16        0.01        0.92      0.47 o 
  -6   4  16       13.57       12.44      3.97 o 
  -5   4  16        8.65        9.36      3.56 o 
  -4   4  16        6.64        5.75      2.81 o 
  -3   4  16        0.76        0.48      0.84 o 
  -2   4  16        3.20        1.49      1.22 o 
  -1   4  16        2.81        2.16      1.28 o 
   0   4  16        1.47        0.52      1.15 o 
   1   4  16        0.49        0.49      1.05 o 
  -6   1  17        0.03        0.08      0.79 o 
  -5   1  17       27.31       33.32      3.21 o 
  -4   1  17       11.53        8.90      2.88 o 
  -3   1  17       23.90       23.92      1.41 o 
  -2   1  17       10.93        9.68      1.50 o 
  -1   1  17        1.14        3.75      2.33 o 
   0   1  17        8.43        4.20      1.42 o 
   1   1  17        4.46        2.63      0.79 o 
  -5   2  17        2.16       -0.43      0.62 o 
  -4   2  17      104.49      115.42      3.42 o 
  -3   2  17       12.76       10.27      1.37 o 
  -2   2  17       13.36       12.64      1.81 o 
  -1   2  17        0.81        0.42      1.09 o 
   0   2  17        4.73        2.03      1.20 o 
  -3   3  17       23.49       24.75      1.82 o 
  -2   3  17        3.16        1.21      1.64 o 
                                                 
